# Supplementary material for: Gene Expression in Uterine Leiomyoma from Tumors Likely to Be Growing (from Black Women over 35) and Tumors Likely to Be Non-Growing (from White Women over 35)
Source: PLoS One. 2013 Jun 13;8(6):e63909. doi: 10.1371/journal.pone.0063909 (PMC3681799; doi:10.1371/journal.pone.0063909)
Supplement: Table S3 — List of all differentially expressed genes between leiomyoma and myometrium in FGS. (XLS) [file pone.0063909.s006.xls]

## Sheet: All DE genes
© 2000-2012 Ingenuity Systems, Inc. All rights reserved.
p-value	Fold Change	ID	Notes	Symbol	Entrez Gene Name	Location	Type(s)
1.00E-03	-14.601	202672_s_at	D	ATF3	activating transcription factor 3	Nucleus	transcription regulator
1.00E-03	-14.026	204719_at		ABCA8	ATP-binding cassette, sub-family A (ABC1), member 8	Plasma Membrane	transporter
1.00E-03	-13.232	209613_s_at	D	ADH1B	alcohol dehydrogenase 1B (class I), beta polypeptide	Cytoplasm	enzyme
1.00E-03	-11.027	201842_s_at	D	EFEMP1	EGF containing fibulin-like extracellular matrix protein 1	Extracellular Space	enzyme
1.00E-03	-10.966	209189_at		FOS	FBJ murine osteosarcoma viral oncogene homolog	Nucleus	transcription regulator
1.00E-03	-10.204	227697_at	D	SOCS3	suppressor of cytokine signaling 3	Cytoplasm	other
1.00E-03	-10.175	202768_at		FOSB	FBJ murine osteosarcoma viral oncogene homolog B	Nucleus	transcription regulator
1.00E-03	-9.980	212224_at		ALDH1A1	aldehyde dehydrogenase 1 family, member A1	Cytoplasm	enzyme
1.00E-03	-8.846	205683_x_at	D	TPSAB1/TPSB2	tryptase alpha/beta 1	Extracellular Space	peptidase
1.00E-03	-8.791	207134_x_at	D	TPSAB1/TPSB2	tryptase alpha/beta 1	Extracellular Space	peptidase
1.00E-03	-8.491	229461_x_at	D	NEGR1	neuronal growth regulator 1	Extracellular Space	other
1.00E-03	-8.456	216474_x_at	D	TPSAB1/TPSB2	tryptase alpha/beta 1	Extracellular Space	peptidase
1.00E-03	-8.398	207741_x_at	D	TPSAB1/TPSB2	tryptase alpha/beta 1	Extracellular Space	peptidase
1.00E-03	-8.271	201843_s_at	D	EFEMP1	EGF containing fibulin-like extracellular matrix protein 1	Extracellular Space	enzyme
1.00E-03	-8.225	210084_x_at	D	TPSAB1/TPSB2	tryptase alpha/beta 1	Extracellular Space	peptidase
1.00E-03	-7.605	204273_at	D	EDNRB	endothelin receptor type B	Plasma Membrane	G-protein coupled receptor
1.00E-03	-6.998	1556185_a_at	D	STEAP4	STEAP family member 4	Plasma Membrane	other
1.00E-03	-6.831	202241_at		TRIB1	tribbles homolog 1 (Drosophila)	Cytoplasm	kinase
1.00E-03	-6.797	221841_s_at	D	KLF4	Kruppel-like factor 4 (gut)	Nucleus	transcription regulator
1.00E-03	-6.382	209612_s_at	D	ADH1B	alcohol dehydrogenase 1B (class I), beta polypeptide	Cytoplasm	enzyme
1.00E-03	-6.233	223623_at		C2orf40	chromosome 2 open reading frame 40	Extracellular Space	other
1.00E-03	-6.225	211745_x_at	D	HBA1/HBA2	hemoglobin, alpha 1	Cytoplasm	transporter
1.00E-03	-6.190	213068_at	D	DPT	dermatopontin	Extracellular Space	other
1.00E-03	-6.126	209458_x_at	D	HBA1/HBA2	hemoglobin, alpha 1	Cytoplasm	transporter
1.00E-03	-6.034	209710_at	D	GATA2	GATA binding protein 2	Nucleus	transcription regulator
1.00E-03	-5.963	225571_at	D	LIFR	leukemia inhibitory factor receptor alpha	Plasma Membrane	transmembrane receptor
1.00E-03	-5.938	217414_x_at	D	HBA1/HBA2	hemoglobin, alpha 1	Cytoplasm	transporter
1.00E-03	-5.909	1552732_at	D	ABRA	actin-binding Rho activating protein	Cytoplasm	transcription regulator
1.00E-03	-5.852	225207_at	D	PDK4	pyruvate dehydrogenase kinase, isozyme 4	Cytoplasm	kinase
1.00E-03	-5.844	211699_x_at	D	HBA1/HBA2	hemoglobin, alpha 1	Cytoplasm	transporter
1.00E-03	-5.788	209795_at		CD69	CD69 molecule	Plasma Membrane	transmembrane receptor
1.00E-03	-5.780	210764_s_at	D	CYR61	cysteine-rich, angiogenic inducer, 61	Extracellular Space	other
1.00E-03	-5.720	205392_s_at		CCL14	chemokine (C-C motif) ligand 14	Extracellular Space	cytokine
1.00E-03	-5.680	222717_at	D	SDPR	serum deprivation response	Plasma Membrane	other
1.00E-03	-5.676	208335_s_at	D	DARC	Duffy blood group, chemokine receptor	Plasma Membrane	G-protein coupled receptor
1.00E-03	-5.579	213006_at	D	CEBPD	CCAAT/enhancer binding protein (C/EBP), delta	Nucleus	transcription regulator
1.00E-03	-5.575	204018_x_at	D	HBA1/HBA2	hemoglobin, alpha 1	Cytoplasm	transporter
1.00E-03	-5.548	238441_at	D	PRKAA2	protein kinase, AMP-activated, alpha 2 catalytic subunit	Cytoplasm	kinase
1.00E-03	-5.521	215382_x_at	D	TPSAB1/TPSB2	tryptase alpha/beta 1	Extracellular Space	peptidase
1.00E-03	-5.498	208370_s_at	D	RCAN1	regulator of calcineurin 1	Nucleus	transcription regulator
1.00E-03	-5.411	204748_at	D	PTGS2	prostaglandin-endoperoxide synthase 2 (prostaglandin G/H synthase and cyclooxygenase)	Cytoplasm	enzyme
1.00E-03	-5.337	203851_at		IGFBP6	insulin-like growth factor binding protein 6	Extracellular Space	other
1.00E-03	-5.293	241672_at		SERTM1	serine-rich and transmembrane domain containing 1	unknown	other
1.00E-03	-5.263	205027_s_at	D	MAP3K8	mitogen-activated protein kinase kinase kinase 8	Cytoplasm	kinase
1.00E-03	-5.202	209116_x_at	D	HBB	hemoglobin, beta	Cytoplasm	transporter
1.00E-03	-5.195	200965_s_at	D	ABLIM1	actin binding LIM protein 1	Cytoplasm	other
1.00E-03	-5.180	213071_at	D	DPT	dermatopontin	Extracellular Space	other
1.00E-03	-5.123	206211_at		SELE (includes EG:20339)	selectin E	Plasma Membrane	transmembrane receptor
1.00E-03	-5.116	202340_x_at	D	NR4A1	nuclear receptor subfamily 4, group A, member 1	Nucleus	ligand-dependent nuclear receptor
1.00E-03	-5.105	216248_s_at	D	NR4A2	nuclear receptor subfamily 4, group A, member 2	Nucleus	ligand-dependent nuclear receptor
1.00E-03	-5.032	210258_at	D	RGS13	regulator of G-protein signaling 13	Nucleus	other
1.00E-03	-5.025	201012_at	D	ANXA1	annexin A1	Plasma Membrane	other
1.00E-03	-5.021	205624_at		CPA3	carboxypeptidase A3 (mast cell)	Extracellular Space	peptidase
1.00E-03	-4.952	207977_s_at	D	DPT	dermatopontin	Extracellular Space	other
1.00E-03	-4.938	201044_x_at	D	DUSP1	dual specificity phosphatase 1	Nucleus	phosphatase
1.00E-03	-4.847	36711_at	D	MAFF	v-maf musculoaponeurotic fibrosarcoma oncogene homolog F (avian)	Nucleus	transcription regulator
1.00E-03	-4.827	225575_at	D	LIFR	leukemia inhibitory factor receptor alpha	Plasma Membrane	transmembrane receptor
1.00E-03	-4.747	225987_at	D	STEAP4	STEAP family member 4	Plasma Membrane	other
1.00E-03	-4.744	224061_at		INMT	indolethylamine N-methyltransferase	Cytoplasm	enzyme
1.00E-03	-4.734	214414_x_at	D	HBA1/HBA2	hemoglobin, alpha 1	Cytoplasm	transporter
1.00E-03	-4.698	204622_x_at	D	NR4A2	nuclear receptor subfamily 4, group A, member 2	Nucleus	ligand-dependent nuclear receptor
1.00E-03	-4.682	201348_at	D	GPX3	glutathione peroxidase 3 (plasma)	Extracellular Space	enzyme
1.00E-03	-4.662	209074_s_at	D	FAM107A	family with sequence similarity 107, member A	Nucleus	other
1.00E-03	-4.601	227404_s_at	D	EGR1	early growth response 1	Nucleus	transcription regulator
1.00E-03	-4.585	220266_s_at	D	KLF4	Kruppel-like factor 4 (gut)	Nucleus	transcription regulator
2.00E-03	-4.513	209616_s_at		CES1	carboxylesterase 1	Cytoplasm	enzyme
1.00E-03	-4.513	219371_s_at	D	KLF2	Kruppel-like factor 2 (lung)	Nucleus	transcription regulator
1.00E-03	-4.494	203973_s_at	D	CEBPD	CCAAT/enhancer binding protein (C/EBP), delta	Nucleus	transcription regulator
1.00E-03	-4.463	217232_x_at	D	HBB	hemoglobin, beta	Cytoplasm	transporter
1.00E-03	-4.460	227892_at	D	PRKAA2	protein kinase, AMP-activated, alpha 2 catalytic subunit	Cytoplasm	kinase
1.00E-03	-4.405	221031_s_at		APOLD1	apolipoprotein L domain containing 1	unknown	other
1.00E-03	-4.326	202628_s_at	D	SERPINE1	serpin peptidase inhibitor, clade E (nexin, plasminogen activator inhibitor type 1), member 1	Extracellular Space	other
1.00E-03	-4.302	218723_s_at	D	C13orf15	chromosome 13 open reading frame 15	Cytoplasm	other
1.00E-03	-4.299	205501_at	D	PDE10A	phosphodiesterase 10A	Cytoplasm	enzyme
1.00E-03	-4.266	206201_s_at		MEOX2	mesenchyme homeobox 2	Nucleus	transcription regulator
1.00E-03	-4.257	213258_at	D	TFPI	tissue factor pathway inhibitor (lipoprotein-associated coagulation inhibitor)	Extracellular Space	other
1.00E-03	-4.249	226931_at	D	TMTC1	transmembrane and tetratricopeptide repeat containing 1	Cytoplasm	other
1.00E-03	-4.228	207980_s_at	D	CITED2	Cbp/p300-interacting transactivator, with Glu/Asp-rich carboxy-terminal domain, 2	Nucleus	transcription regulator
1.00E-03	-4.225	218711_s_at	D	SDPR	serum deprivation response	Plasma Membrane	other
1.00E-03	-4.216	203571_s_at		C10orf116	chromosome 10 open reading frame 116	unknown	other
1.00E-03	-4.213	209469_at	D	GPM6A	glycoprotein M6A	Plasma Membrane	ion channel
1.00E-03	-4.199	224219_s_at	D	TRPC4	transient receptor potential cation channel, subfamily C, member 4	Plasma Membrane	ion channel
1.00E-03	-4.196	211143_x_at	D	NR4A1	nuclear receptor subfamily 4, group A, member 1	Nucleus	ligand-dependent nuclear receptor
1.00E-03	-4.164	201531_at		ZFP36	zinc finger protein 36, C3H type, homolog (mouse)	Nucleus	transcription regulator
1.00E-03	-4.135	210375_at	D	PTGER3	prostaglandin E receptor 3 (subtype EP3)	Plasma Membrane	G-protein coupled receptor
1.00E-03	-4.110	203186_s_at		S100A4	S100 calcium binding protein A4	Cytoplasm	other
1.00E-03	-4.107	226322_at	D	TMTC1	transmembrane and tetratricopeptide repeat containing 1	Cytoplasm	other
1.00E-03	-4.104	219777_at	D	GIMAP6	GTPase, IMAP family member 6	unknown	other
1.00E-03	-4.039	202286_s_at		TACSTD2	tumor-associated calcium signal transducer 2	Plasma Membrane	other
1.00E-03	-4.000	201466_s_at	D	JUN	jun proto-oncogene	Nucleus	transcription regulator
1.00E-03	-3.997	201694_s_at	D	EGR1	early growth response 1	Nucleus	transcription regulator
1.00E-03	-3.986	220817_at	D	TRPC4	transient receptor potential cation channel, subfamily C, member 4	Plasma Membrane	ion channel
1.00E-03	-3.950	216598_s_at		CCL2	chemokine (C-C motif) ligand 2	Extracellular Space	cytokine
1.00E-03	-3.869	201641_at		BST2	bone marrow stromal cell antigen 2	Plasma Membrane	other
1.00E-03	-3.861	203887_s_at	D	THBD	thrombomodulin	Plasma Membrane	transmembrane receptor
1.00E-03	-3.829	201473_at		JUNB	jun B proto-oncogene	Nucleus	transcription regulator
1.00E-03	-3.816	225557_at		CSRNP1	cysteine-serine-rich nuclear protein 1	Nucleus	transcription regulator
1.00E-03	-3.808	219993_at	D	SOX17	SRY (sex determining region Y)-box 17	Nucleus	transcription regulator
1.00E-03	-3.803	235306_at		GIMAP8	GTPase, IMAP family member 8	unknown	other
1.00E-03	-3.784	208747_s_at	D	C1S	complement component 1, s subcomponent	Extracellular Space	peptidase
1.00E-03	-3.782	207574_s_at	D	GADD45B	growth arrest and DNA-damage-inducible, beta	Cytoplasm	other
1.00E-03	-3.766	204134_at		PDE2A	phosphodiesterase 2A, cGMP-stimulated	Cytoplasm	enzyme
1.00E-03	-3.740	202196_s_at	D	DKK3	dickkopf homolog 3 (Xenopus laevis)	Extracellular Space	cytokine
1.00E-03	-3.722	210831_s_at	D	PTGER3	prostaglandin E receptor 3 (subtype EP3)	Plasma Membrane	G-protein coupled receptor
1.00E-03	-3.717	227702_at		CYP4X1	cytochrome P450, family 4, subfamily X, polypeptide 1	Cytoplasm	enzyme
1.00E-03	-3.709	229779_at	D	COL4A4	collagen, type IV, alpha 4	Extracellular Space	other
1.00E-03	-3.706	228496_s_at	D	CRIM1	cysteine rich transmembrane BMP regulator 1 (chordin-like)	Extracellular Space	kinase
1.00E-03	-3.678	204589_at		NUAK1	NUAK family, SNF1-like kinase, 1	unknown	kinase
1.00E-03	-3.663	201693_s_at	D	EGR1	early growth response 1	Nucleus	transcription regulator
1.00E-03	-3.658	201041_s_at	D	DUSP1	dual specificity phosphatase 1	Nucleus	phosphatase
9.09E-03	-3.650	243278_at	D	FOXP2	forkhead box P2	Nucleus	transcription regulator
1.00E-03	-3.640	1555229_a_at	D	C1S	complement component 1, s subcomponent	Extracellular Space	peptidase
1.00E-03	-3.640	205612_at		MMRN1	multimerin 1	Extracellular Space	other
1.00E-03	-3.635	202551_s_at	D	CRIM1	cysteine rich transmembrane BMP regulator 1 (chordin-like)	Extracellular Space	kinase
1.00E-03	-3.635	205876_at	D	LIFR	leukemia inhibitory factor receptor alpha	Plasma Membrane	transmembrane receptor
1.00E-03	-3.588	204621_s_at	D	NR4A2	nuclear receptor subfamily 4, group A, member 2	Nucleus	ligand-dependent nuclear receptor
1.00E-03	-3.575	202149_at	D	NEDD9	neural precursor cell expressed, developmentally down-regulated 9	Nucleus	other
1.00E-03	-3.573	225809_at	D	PARM1	prostate androgen-regulated mucin-like protein 1	Extracellular Space	other
1.00E-03	-3.565	219436_s_at	D	EMCN	endomucin	Extracellular Space	other
1.00E-03	-3.560	201289_at	D	CYR61	cysteine-rich, angiogenic inducer, 61	Extracellular Space	other
1.00E-03	-3.528	229367_s_at	D	GIMAP6	GTPase, IMAP family member 6	unknown	other
1.00E-03	-3.523	207808_s_at		PROS1	protein S (alpha)	Extracellular Space	other
2.50E-03	-3.494	204259_at		MMP7	matrix metallopeptidase 7 (matrilysin, uterine)	Extracellular Space	peptidase
1.00E-03	-3.473	228071_at		GIMAP7	GTPase, IMAP family member 7	unknown	other
1.00E-03	-3.470	212067_s_at		C1R	complement component 1, r subcomponent	Extracellular Space	peptidase
1.00E-03	-3.468	201325_s_at	D	EMP1	epithelial membrane protein 1	Plasma Membrane	other
1.00E-03	-3.451	206359_at	D	SOCS3	suppressor of cytokine signaling 3	Cytoplasm	other
1.00E-03	-3.446	213436_at		CNR1	cannabinoid receptor 1 (brain)	Plasma Membrane	G-protein coupled receptor
1.00E-03	-3.413	203002_at		AMOTL2	angiomotin like 2	Plasma Membrane	other
1.00E-03	-3.411	210145_at		PLA2G4A	phospholipase A2, group IVA (cytosolic, calcium-dependent)	Cytoplasm	enzyme
1.00E-03	-3.403	202687_s_at	D	TNFSF10	tumor necrosis factor (ligand) superfamily, member 10	Extracellular Space	cytokine
1.00E-03	-3.378	209470_s_at	D	GPM6A	glycoprotein M6A	Plasma Membrane	ion channel
1.00E-03	-3.359	214091_s_at	D	GPX3	glutathione peroxidase 3 (plasma)	Extracellular Space	enzyme
1.00E-03	-3.304	203695_s_at		DFNA5	deafness, autosomal dominant 5	unknown	other
1.00E-03	-3.299	202552_s_at	D	CRIM1	cysteine rich transmembrane BMP regulator 1 (chordin-like)	Extracellular Space	kinase
1.00E-03	-3.294	1554980_a_at	D	ATF3	activating transcription factor 3	Nucleus	transcription regulator
1.00E-03	-3.290	203886_s_at		FBLN2	fibulin 2	Extracellular Space	other
1.00E-03	-3.281	205466_s_at	D	HS3ST1	heparan sulfate (glucosamine) 3-O-sulfotransferase 1	Cytoplasm	enzyme
1.00E-03	-3.276	227265_at	D	FGL2	fibrinogen-like 2	Extracellular Space	peptidase
1.00E-03	-3.272	204368_at		SLCO2A1	solute carrier organic anion transporter family, member 2A1	Plasma Membrane	transporter
1.00E-03	-3.256	209357_at	D	CITED2	Cbp/p300-interacting transactivator, with Glu/Asp-rich carboxy-terminal domain, 2	Nucleus	transcription regulator
1.00E-03	-3.256	226523_at		TAGLN	transgelin	Cytoplasm	other
1.00E-03	-3.251	225728_at	D	SORBS2	sorbin and SH3 domain containing 2	Plasma Membrane	other
1.00E-03	-3.245	205200_at		CLEC3B	C-type lectin domain family 3, member B	Extracellular Space	other
1.00E-03	-3.245	209387_s_at	D	TM4SF1	transmembrane 4 L six family member 1	Plasma Membrane	other
1.00E-03	-3.236	228325_at	D	KIAA0146	KIAA0146	unknown	other
1.00E-03	-3.233	211663_x_at	D	PTGDS	prostaglandin D2 synthase 21kDa (brain)	Cytoplasm	enzyme
1.00E-03	-3.229	213817_at	D	IRAK3	interleukin-1 receptor-associated kinase 3	Cytoplasm	kinase
1.00E-03	-3.224	1552316_a_at	D	GIMAP1	GTPase, IMAP family member 1	Cytoplasm	other
1.00E-03	-3.222	227771_at	D	LIFR	leukemia inhibitory factor receptor alpha	Plasma Membrane	transmembrane receptor
1.00E-03	-3.204	210832_x_at	D	PTGER3	prostaglandin E receptor 3 (subtype EP3)	Plasma Membrane	G-protein coupled receptor
1.00E-03	-3.198	223218_s_at		NFKBIZ	nuclear factor of kappa light polypeptide gene enhancer in B-cells inhibitor, zeta	Nucleus	transcription regulator
1.00E-03	-3.195	226992_at		NOSTRIN	nitric oxide synthase trafficker	Cytoplasm	transcription regulator
1.00E-03	-3.184	235046_at	D	INPP4B	inositol polyphosphate-4-phosphatase, type II, 105kDa	unknown	phosphatase
1.00E-03	-3.171	226093_at		DCP1B	DCP1 decapping enzyme homolog B (S. cerevisiae)	Cytoplasm	other
1.00E-03	-3.169	223315_at		NTN4	netrin 4	Extracellular Space	other
1.00E-03	-3.162	202081_at		IER2	immediate early response 2	Cytoplasm	other
1.00E-03	-3.160	201525_at		APOD	apolipoprotein D	Extracellular Space	transporter
1.00E-03	-3.156	226522_at	D	PODN	podocan	Cytoplasm	other
1.00E-03	-3.149	211696_x_at	D	HBB	hemoglobin, beta	Cytoplasm	transporter
1.00E-03	-3.147	203821_at	D	HBEGF	heparin-binding EGF-like growth factor	Extracellular Space	growth factor
1.00E-03	-3.136	226374_at	D	CXADR	coxsackie virus and adenovirus receptor	Plasma Membrane	transmembrane receptor
1.00E-03	-3.136	227874_at	D	EMCN	endomucin	Extracellular Space	other
1.00E-03	-3.123	210374_x_at	D	PTGER3	prostaglandin E receptor 3 (subtype EP3)	Plasma Membrane	G-protein coupled receptor
1.00E-03	-3.110	201324_at	D	EMP1	epithelial membrane protein 1	Plasma Membrane	other
1.00E-03	-3.099	202688_at	D	TNFSF10	tumor necrosis factor (ligand) superfamily, member 10	Extracellular Space	cytokine
1.00E-03	-3.089	222885_at	D	EMCN	endomucin	Extracellular Space	other
1.00E-03	-3.082	203407_at		PPL	periplakin	Cytoplasm	other
1.00E-03	-3.080	209894_at	D	LEPR	leptin receptor	Plasma Membrane	transmembrane receptor
1.00E-03	-3.080	212558_at	D	SPRY1	sprouty homolog 1, antagonist of FGF signaling (Drosophila)	Plasma Membrane	other
1.00E-03	-3.076	232760_at	D	TEX15	testis expressed 15	unknown	other
1.00E-03	-3.072	201785_at	D	RNASE1	ribonuclease, RNase A family, 1 (pancreatic)	Extracellular Space	enzyme
1.00E-03	-3.069	214767_s_at	D	HSPB6	heat shock protein, alpha-crystallin-related, B6	Cytoplasm	other
1.00E-03	-3.046	228434_at	D	BTNL9	butyrophilin-like 9	unknown	other
1.00E-03	-3.046	207177_at	D	PTGFR	prostaglandin F receptor (FP)	Plasma Membrane	G-protein coupled receptor
3.00E-03	-3.044	204932_at	D	TNFRSF11B	tumor necrosis factor receptor superfamily, member 11b	Plasma Membrane	transmembrane receptor
1.00E-03	-3.038	232068_s_at	D	TLR4	toll-like receptor 4	Plasma Membrane	transmembrane receptor
1.00E-03	-3.023	219295_s_at		PCOLCE2 (includes EG:26577)	procollagen C-endopeptidase enhancer 2	Extracellular Space	other
2.00E-03	-3.017	235335_at	D	ABCA9	ATP-binding cassette, sub-family A (ABC1), member 9	Cytoplasm	transporter
1.00E-03	-3.006	227646_at	D	EBF1	early B-cell factor 1	Nucleus	transcription regulator
2.00E-03	-2.992	203423_at	D	RBP1	retinol binding protein 1, cellular	Extracellular Space	transporter
3.50E-03	-2.990	1554018_at	D	GPNMB	glycoprotein (transmembrane) nmb	Plasma Membrane	enzyme
6.94E-03	-2.988	202988_s_at	D	RGS1	regulator of G-protein signaling 1	Plasma Membrane	other
1.00E-03	-2.988	202917_s_at	D	S100A8	S100 calcium binding protein A8	Cytoplasm	other
1.00E-03	-2.986	218625_at		NRN1	neuritin 1	Cytoplasm	other
1.00E-03	-2.973	202499_s_at	D	SLC2A3	solute carrier family 2 (facilitated glucose transporter), member 3	Plasma Membrane	transporter
1.00E-03	-2.959	200878_at	D	EPAS1	endothelial PAS domain protein 1	Nucleus	transcription regulator
1.00E-03	-2.955	225373_at	D	C10orf54	chromosome 10 open reading frame 54	unknown	other
1.00E-03	-2.955	215034_s_at	D	TM4SF1	transmembrane 4 L six family member 1	Plasma Membrane	other
1.00E-03	-2.953	204439_at		IFI44L	interferon-induced protein 44-like	unknown	other
1.00E-03	-2.944	230309_at	D	BHMT2	betaine--homocysteine S-methyltransferase 2	Cytoplasm	enzyme
1.00E-03	-2.944	208078_s_at		SIK1	salt-inducible kinase 1	Cytoplasm	kinase
1.00E-03	-2.928	206858_s_at		HOXC6	homeobox C6	Nucleus	transcription regulator
1.00E-03	-2.926	237515_at	D	TMEM56	transmembrane protein 56	unknown	other
1.00E-03	-2.920	212977_at	D	CXCR7	chemokine (C-X-C motif) receptor 7	Plasma Membrane	G-protein coupled receptor
1.00E-03	-2.916	218669_at	D	RAP2C	RAP2C, member of RAS oncogene family	Cytoplasm	enzyme
1.00E-03	-2.900	204955_at		SRPX	sushi-repeat containing protein, X-linked	Cytoplasm	other
1.00E-03	-2.890	204438_at		MRC1 (includes EG:100286774)	mannose receptor, C type 1	Plasma Membrane	transmembrane receptor
1.00E-03	-2.878	209448_at	D	HTATIP2	HIV-1 Tat interactive protein 2, 30kDa	Nucleus	transcription regulator
1.00E-03	-2.868	227202_at	D	CNTN1	contactin 1	Plasma Membrane	enzyme
1.00E-03	-2.866	207826_s_at		ID3 (includes EG:15903)	inhibitor of DNA binding 3, dominant negative helix-loop-helix protein	Nucleus	transcription regulator
1.00E-03	-2.846	208763_s_at	D	TSC22D3	TSC22 domain family, member 3	Nucleus	other
1.00E-03	-2.844	209386_at	D	TM4SF1	transmembrane 4 L six family member 1	Plasma Membrane	other
2.00E-03	-2.842	228766_at	D	CD36	CD36 molecule (thrombospondin receptor)	Plasma Membrane	transmembrane receptor
2.00E-03	-2.842	218736_s_at	D	PALMD	palmdelphin	Cytoplasm	other
1.00E-03	-2.838	208982_at	D	PECAM1	platelet/endothelial cell adhesion molecule	Plasma Membrane	other
1.00E-03	-2.832	228728_at	D	C7orf58	chromosome 7 open reading frame 58	Cytoplasm	other
1.00E-03	-2.828	204834_at	D	FGL2	fibrinogen-like 2	Extracellular Space	peptidase
1.00E-03	-2.821	214247_s_at	D	DKK3	dickkopf homolog 3 (Xenopus laevis)	Extracellular Space	cytokine
1.00E-03	-2.813	205932_s_at	D	MSX1	msh homeobox 1	Nucleus	transcription regulator
1.00E-03	-2.809	208096_s_at		COL21A1	collagen, type XXI, alpha 1	Extracellular Space	other
1.00E-03	-2.809	219091_s_at	D	MMRN2	multimerin 2	Extracellular Space	other
1.00E-03	-2.807	201859_at	D	SRGN	serglycin	Extracellular Space	other
1.00E-03	-2.805	204271_s_at	D	EDNRB	endothelin receptor type B	Plasma Membrane	G-protein coupled receptor
1.00E-03	-2.805	212187_x_at	D	PTGDS	prostaglandin D2 synthase 21kDa (brain)	Cytoplasm	enzyme
1.00E-03	-2.797	203498_at		RCAN2	regulator of calcineurin 2	unknown	other
1.00E-03	-2.795	206701_x_at	D	EDNRB	endothelin receptor type B	Plasma Membrane	G-protein coupled receptor
1.00E-03	-2.795	236262_at	D	MMRN2	multimerin 2	Extracellular Space	other
1.00E-03	-2.795	213135_at		TIAM1	T-cell lymphoma invasion and metastasis 1	Cytoplasm	other
1.00E-03	-2.789	212923_s_at		C6orf145	chromosome 6 open reading frame 145	unknown	other
1.00E-03	-2.788	203810_at	D	DNAJB4	DnaJ (Hsp40) homolog, subfamily B, member 4	Nucleus	other
1.00E-03	-2.782	221529_s_at		PLVAP	plasmalemma vesicle associated protein	Plasma Membrane	other
1.00E-03	-2.766	202283_at		SERPINF1	serpin peptidase inhibitor, clade F (alpha-2 antiplasmin, pigment epithelium derived factor), member 1	Extracellular Space	other
1.00E-03	-2.764	218546_at		C1orf115	chromosome 1 open reading frame 115	unknown	other
1.00E-03	-2.759	203917_at	D	CXADR	coxsackie virus and adenovirus receptor	Plasma Membrane	transmembrane receptor
1.00E-03	-2.755	212096_s_at	D	MTUS1	microtubule associated tumor suppressor 1	unknown	other
1.00E-03	-2.751	229074_at	D	EHD4	EH-domain containing 4	Plasma Membrane	enzyme
1.00E-03	-2.751	203697_at	D	FRZB	frizzled-related protein	Extracellular Space	other
1.00E-03	-2.743	232024_at		GIMAP2	GTPase, IMAP family member 2	unknown	other
1.00E-03	-2.738	209343_at		EFHD1	EF-hand domain family, member D1	Cytoplasm	other
1.00E-03	-2.734	213620_s_at	D	ICAM2	intercellular adhesion molecule 2	Plasma Membrane	other
1.00E-03	-2.732	204396_s_at	D	GRK5	G protein-coupled receptor kinase 5	Plasma Membrane	kinase
1.00E-03	-2.732	201858_s_at	D	SRGN	serglycin	Extracellular Space	other
1.00E-03	-2.728	211748_x_at	D	PTGDS	prostaglandin D2 synthase 21kDa (brain)	Cytoplasm	enzyme
1.00E-03	-2.725	238066_at		RBP7	retinol binding protein 7, cellular	Cytoplasm	other
1.00E-03	-2.723	243357_at	D	NEGR1	neuronal growth regulator 1	Extracellular Space	other
1.00E-03	-2.723	228618_at		PEAR1	platelet endothelial aggregation receptor 1	Plasma Membrane	other
1.00E-03	-2.719	209304_x_at	D	GADD45B	growth arrest and DNA-damage-inducible, beta	Cytoplasm	other
1.00E-03	-2.719	207001_x_at	D	TSC22D3	TSC22 domain family, member 3	Nucleus	other
1.00E-03	-2.717	204681_s_at	D	RAPGEF5	Rap guanine nucleotide exchange factor (GEF) 5	Nucleus	other
1.00E-03	-2.711	214326_x_at	D	JUND	jun D proto-oncogene	Nucleus	transcription regulator
1.00E-03	-2.706	211671_s_at	D	NR3C1	nuclear receptor subfamily 3, group C, member 1 (glucocorticoid receptor)	Nucleus	ligand-dependent nuclear receptor
1.00E-03	-2.706	226682_at	D	RORA	RAR-related orphan receptor A	Nucleus	ligand-dependent nuclear receptor
1.00E-03	-2.704	208169_s_at	D	PTGER3	prostaglandin E receptor 3 (subtype EP3)	Plasma Membrane	G-protein coupled receptor
1.00E-03	-2.702	201236_s_at	D	BTG2	BTG family, member 2	Nucleus	transcription regulator
6.50E-03	-2.700	209183_s_at		C10orf10	chromosome 10 open reading frame 10	Cytoplasm	other
1.00E-03	-2.693	213933_at	D	PTGER3	prostaglandin E receptor 3 (subtype EP3)	Plasma Membrane	G-protein coupled receptor
1.00E-03	-2.693	201739_at		SGK1	serum/glucocorticoid regulated kinase 1	Cytoplasm	kinase
1.00E-03	-2.689	233011_at	D	ANXA1	annexin A1	Plasma Membrane	other
1.00E-03	-2.685	210605_s_at		MFGE8	milk fat globule-EGF factor 8 protein	Extracellular Space	other
1.00E-03	-2.681	206101_at	D	ECM2 (includes EG:1842)	extracellular matrix protein 2, female organ and adipocyte specific	Extracellular Space	other
1.00E-03	-2.681	226206_at		MAFK	v-maf musculoaponeurotic fibrosarcoma oncogene homolog K (avian)	Nucleus	transcription regulator
1.00E-03	-2.680	205620_at		F10	coagulation factor X	Extracellular Space	peptidase
1.00E-03	-2.667	203888_at	D	THBD	thrombomodulin	Plasma Membrane	transmembrane receptor
1.00E-03	-2.657	228739_at		CYS1	cystin 1	Cytoplasm	other
1.00E-03	-2.654	218668_s_at	D	RAP2C	RAP2C, member of RAS oncogene family	Cytoplasm	enzyme
1.00E-03	-2.652	235086_at		THBS1	thrombospondin 1	Extracellular Space	other
1.00E-03	-2.650	231118_at		ANKRD35	ankyrin repeat domain 35	unknown	other
1.00E-03	-2.650	236313_at		CDKN2B	cyclin-dependent kinase inhibitor 2B (p15, inhibits CDK4)	Nucleus	transcription regulator
1.00E-03	-2.650	227419_x_at	D	PLAC9	placenta-specific 9	unknown	other
1.00E-03	-2.641	220818_s_at	D	TRPC4	transient receptor potential cation channel, subfamily C, member 4	Plasma Membrane	ion channel
1.00E-03	-2.639	205236_x_at		SOD3	superoxide dismutase 3, extracellular	Extracellular Space	enzyme
1.00E-03	-2.630	214696_at		MIR22HG	MIR22 host gene (non-protein coding)	unknown	other
1.00E-03	-2.626	212950_at	D	GPR116	G protein-coupled receptor 116	Plasma Membrane	G-protein coupled receptor
1.00E-03	-2.623	209047_at	D	AQP1	aquaporin 1 (Colton blood group)	Plasma Membrane	transporter
1.00E-03	-2.621	220170_at	D	FHL5	four and a half LIM domains 5	Nucleus	transcription regulator
1.00E-03	-2.617	201266_at		TXNRD1	thioredoxin reductase 1	Cytoplasm	enzyme
1.00E-03	-2.614	207547_s_at	D	FAM107A	family with sequence similarity 107, member A	Nucleus	other
1.00E-03	-2.614	220276_at		RERGL	RERG/RAS-like	unknown	other
1.00E-03	-2.604	1553994_at	D	NT5E	5'-nucleotidase, ecto (CD73)	Plasma Membrane	phosphatase
1.00E-03	-2.599	208981_at	D	PECAM1	platelet/endothelial cell adhesion molecule	Plasma Membrane	other
1.00E-03	-2.595	203896_s_at	D	PLCB4	phospholipase C, beta 4	Cytoplasm	enzyme
1.00E-03	-2.588	205081_at		CRIP1	cysteine-rich protein 1 (intestinal)	Cytoplasm	other
2.00E-03	-2.583	202627_s_at	D	SERPINE1	serpin peptidase inhibitor, clade E (nexin, plasminogen activator inhibitor type 1), member 1	Extracellular Space	other
1.00E-03	-2.579	227856_at		C4orf32	chromosome 4 open reading frame 32	unknown	other
1.00E-03	-2.574	202014_at	D	PPP1R15A	protein phosphatase 1, regulatory subunit 15A	Cytoplasm	other
1.00E-03	-2.572	227779_at	D	ECSCR	endothelial cell-specific chemotaxis regulator	unknown	other
1.00E-03	-2.570	204984_at	D	GPC4	glypican 4	Plasma Membrane	transmembrane receptor
1.00E-03	-2.563	209305_s_at	D	GADD45B	growth arrest and DNA-damage-inducible, beta	Cytoplasm	other
1.00E-03	-2.563	226022_at	D	SASH1	SAM and SH3 domain containing 1	unknown	other
1.00E-03	-2.560	241450_at		RSPO1	R-spondin 1	Plasma Membrane	other
1.00E-03	-2.558	205807_s_at		TUFT1	tuftelin 1	Extracellular Space	other
2.00E-03	-2.556	201141_at	D	GPNMB	glycoprotein (transmembrane) nmb	Plasma Membrane	enzyme
1.00E-03	-2.556	210664_s_at	D	TFPI	tissue factor pathway inhibitor (lipoprotein-associated coagulation inhibitor)	Extracellular Space	other
1.00E-03	-2.549	223734_at		C4orf49	chromosome 4 open reading frame 49	unknown	other
1.00E-03	-2.549	225438_at	D	NUDCD1	NudC domain containing 1	unknown	other
1.00E-03	-2.533	227889_at	D	LPCAT2	lysophosphatidylcholine acyltransferase 2	Cytoplasm	enzyme
1.00E-03	-2.530	207496_at		MS4A2	membrane-spanning 4-domains, subfamily A, member 2 (Fc fragment of IgE, high affinity I, receptor for; beta polypeptide)	Plasma Membrane	transmembrane receptor
1.00E-03	-2.528	226939_at		CPEB2	cytoplasmic polyadenylation element binding protein 2	Cytoplasm	other
1.00E-03	-2.523	208949_s_at		LGALS3	lectin, galactoside-binding, soluble, 3	Extracellular Space	other
1.00E-03	-2.521	1553995_a_at	D	NT5E	5'-nucleotidase, ecto (CD73)	Plasma Membrane	phosphatase
2.00E-03	-2.516	207978_s_at	D	NR4A3	nuclear receptor subfamily 4, group A, member 3	Nucleus	ligand-dependent nuclear receptor
1.00E-03	-2.514	1554997_a_at	D	PTGS2	prostaglandin-endoperoxide synthase 2 (prostaglandin G/H synthase and cyclooxygenase)	Cytoplasm	enzyme
2.00E-03	-2.511	202995_s_at	D	FBLN1	fibulin 1	Extracellular Space	other
1.00E-03	-2.511	236656_s_at	D	LOC100288911	hypothetical LOC100288911	unknown	other
1.00E-03	-2.507	208961_s_at	D	KLF6	Kruppel-like factor 6	Nucleus	transcription regulator
6.56E-03	-2.505	218499_at	D	MST4	serine/threonine protein kinase MST4	Nucleus	kinase
1.00E-03	-2.504	216321_s_at	D	NR3C1	nuclear receptor subfamily 3, group C, member 1 (glucocorticoid receptor)	Nucleus	ligand-dependent nuclear receptor
1.00E-03	-2.498	203811_s_at	D	DNAJB4	DnaJ (Hsp40) homolog, subfamily B, member 4	Nucleus	other
2.00E-03	-2.493	213800_at		CFH	complement factor H	Extracellular Space	other
1.00E-03	-2.493	207935_s_at		KRT13	keratin 13	Cytoplasm	other
1.00E-03	-2.491	1565162_s_at	D	MGST1	microsomal glutathione S-transferase 1	Cytoplasm	enzyme
8.28E-03	-2.488	209829_at		FAM65B	family with sequence similarity 65, member B	unknown	other
1.00E-03	-2.488	215253_s_at	D	RCAN1	regulator of calcineurin 1	Nucleus	transcription regulator
1.00E-03	-2.488	219778_at		ZFPM2	zinc finger protein, multitype 2	Nucleus	transcription regulator
1.00E-03	-2.483	209581_at		PLA2G16	phospholipase A2, group XVI	Nucleus	other
1.00E-03	-2.483	205779_at		RAMP2	receptor (G protein-coupled) activity modifying protein 2	Plasma Membrane	other
1.00E-03	-2.478	234996_at	D	CALCRL	calcitonin receptor-like	Plasma Membrane	G-protein coupled receptor
1.00E-03	-2.478	230250_at	D	PTPRB	protein tyrosine phosphatase, receptor type, B	Plasma Membrane	phosphatase
1.00E-03	-2.476	241412_at	D	BTC	betacellulin	Extracellular Space	growth factor
1.00E-03	-2.476	217853_at		TNS3	tensin 3	unknown	phosphatase
1.00E-03	-2.473	234987_at	D	SAMHD1	SAM domain and HD domain 1	Nucleus	enzyme
1.00E-03	-2.469	203650_at		PROCR	protein C receptor, endothelial	Plasma Membrane	other
1.00E-03	-2.467	222033_s_at	D	FLT1	fms-related tyrosine kinase 1 (vascular endothelial growth factor/vascular permeability factor receptor)	Plasma Membrane	kinase
1.00E-03	-2.464	219209_at	D	IFIH1	interferon induced with helicase C domain 1	Nucleus	enzyme
1.00E-03	-2.462	823_at	D	CX3CL1	chemokine (C-X3-C motif) ligand 1	Extracellular Space	cytokine
1.00E-03	-2.462	209774_x_at	D	CXCL2	chemokine (C-X-C motif) ligand 2	Extracellular Space	cytokine
1.00E-03	-2.462	1553613_s_at	D	FOXC1	forkhead box C1	Nucleus	transcription regulator
1.00E-03	-2.461	201200_at		CREG1	cellular repressor of E1A-stimulated genes 1	Nucleus	transcription regulator
1.00E-03	-2.461	219134_at		ELTD1	EGF, latrophilin and seven transmembrane domain containing 1	Plasma Membrane	G-protein coupled receptor
1.00E-03	-2.447	215498_s_at	D	MAP2K3	mitogen-activated protein kinase kinase 3	Cytoplasm	kinase
1.00E-03	-2.442	210762_s_at	D	DLC1	deleted in liver cancer 1	Cytoplasm	other
1.00E-03	-2.442	229487_at	D	EBF1	early B-cell factor 1	Nucleus	transcription regulator
1.00E-03	-2.442	232204_at	D	EBF1	early B-cell factor 1	Nucleus	transcription regulator
1.00E-03	-2.437	205730_s_at		ABLIM3	actin binding LIM protein family, member 3	Cytoplasm	other
1.00E-03	-2.433	239468_at	D	MKX	mohawk homeobox	Nucleus	other
1.00E-03	-2.433	212338_at		MYO1D	myosin ID	Plasma Membrane	other
1.00E-03	-2.432	222833_at	D	LPCAT2	lysophosphatidylcholine acyltransferase 2	Cytoplasm	enzyme
1.00E-03	-2.428	219064_at	D	ITIH5	inter-alpha (globulin) inhibitor H5	unknown	other
2.00E-03	-2.428	210833_at	D	PTGER3	prostaglandin E receptor 3 (subtype EP3)	Plasma Membrane	G-protein coupled receptor
1.00E-03	-2.427	223500_at		CPLX1	complexin 1	Plasma Membrane	transporter
1.00E-03	-2.427	220027_s_at		RASIP1	Ras interacting protein 1	Cytoplasm	other
1.00E-03	-2.420	1555832_s_at	D	KLF6	Kruppel-like factor 6	Nucleus	transcription regulator
1.00E-03	-2.420	204288_s_at	D	SORBS2	sorbin and SH3 domain containing 2	Plasma Membrane	other
1.00E-03	-2.418	212573_at	D	ENDOD1	endonuclease domain containing 1	Extracellular Space	enzyme
1.00E-03	-2.418	213029_at	D	NFIB	nuclear factor I/B	Nucleus	transcription regulator
5.50E-03	-2.417	202086_at		MX1	myxovirus (influenza virus) resistance 1, interferon-inducible protein p78 (mouse)	Nucleus	enzyme
1.00E-03	-2.412	206702_at		TEK	TEK tyrosine kinase, endothelial	Plasma Membrane	kinase
1.00E-03	-2.410	205651_x_at		RAPGEF4	Rap guanine nucleotide exchange factor (GEF) 4	Cytoplasm	other
1.00E-03	-2.407	205158_at	D	RNASE4	ribonuclease, RNase A family, 4	Extracellular Space	enzyme
1.00E-03	-2.405	212741_at	D	MAOA	monoamine oxidase A	Cytoplasm	enzyme
1.00E-03	-2.402	205083_at	D	AOX1	aldehyde oxidase 1	Cytoplasm	enzyme
1.00E-03	-2.400	212590_at	D	RRAS2	related RAS viral (r-ras) oncogene homolog 2	Plasma Membrane	enzyme
1.00E-03	-2.393	209101_at		CTGF	connective tissue growth factor	Extracellular Space	growth factor
1.00E-03	-2.393	205111_s_at	D	PLCE1	phospholipase C, epsilon 1	Cytoplasm	enzyme
1.00E-03	-2.392	205756_s_at		F8	coagulation factor VIII, procoagulant component	Extracellular Space	peptidase
1.00E-03	-2.392	1555097_a_at	D	PTGFR	prostaglandin F receptor (FP)	Plasma Membrane	G-protein coupled receptor
2.50E-03	-2.388	202431_s_at		MYC	v-myc myelocytomatosis viral oncogene homolog (avian)	Nucleus	transcription regulator
1.00E-03	-2.385	228698_at	D	SOX7	SRY (sex determining region Y)-box 7	Nucleus	transcription regulator
1.00E-03	-2.383	209290_s_at	D	NFIB	nuclear factor I/B	Nucleus	transcription regulator
1.00E-03	-2.383	32625_at	D	NPR1 (includes EG:18160)	natriuretic peptide receptor A/guanylate cyclase A (atrionatriuretic peptide receptor A)	Plasma Membrane	enzyme
1.00E-03	-2.383	222725_s_at	D	PALMD	palmdelphin	Cytoplasm	other
5.75E-03	-2.378	229450_at	D	IFIT3	interferon-induced protein with tetratricopeptide repeats 3	Cytoplasm	other
1.00E-03	-2.377	203751_x_at	D	JUND	jun D proto-oncogene	Nucleus	transcription regulator
1.00E-03	-2.377	204790_at		SMAD7	SMAD family member 7	Nucleus	transcription regulator
3.00E-03	-2.373	232224_at	D	MASP1	mannan-binding lectin serine peptidase 1 (C4/C2 activating component of Ra-reactive factor)	Extracellular Space	peptidase
1.00E-03	-2.373	204468_s_at	D	TIE1	tyrosine kinase with immunoglobulin-like and EGF-like domains 1	Plasma Membrane	kinase
1.00E-03	-2.372	213069_at	D	HEG1	HEG homolog 1 (zebrafish)	Plasma Membrane	other
1.00E-03	-2.370	208456_s_at	D	RRAS2	related RAS viral (r-ras) oncogene homolog 2	Plasma Membrane	enzyme
1.00E-03	-2.369	205518_s_at	D	CMAH	cytidine monophospho-N-acetylneuraminic acid hydroxylase, pseudogene	Cytoplasm	enzyme
1.00E-03	-2.360	221087_s_at		APOL3	apolipoprotein L, 3	Cytoplasm	transporter
1.00E-03	-2.355	210538_s_at		BIRC3	baculoviral IAP repeat containing 3	Cytoplasm	enzyme
1.00E-03	-2.354	203845_at		KAT2B	K(lysine) acetyltransferase 2B	Nucleus	transcription regulator
1.00E-03	-2.351	233085_s_at	D	OBFC2A	oligonucleotide/oligosaccharide-binding fold containing 2A	Nucleus	other
1.00E-03	-2.346	204753_s_at	D	HLF	hepatic leukemia factor	Nucleus	transcription regulator
1.00E-03	-2.346	205960_at	D	PDK4	pyruvate dehydrogenase kinase, isozyme 4	Cytoplasm	kinase
1.00E-03	-2.342	214453_s_at		IFI44	interferon-induced protein 44	Cytoplasm	other
1.00E-03	-2.341	212446_s_at	D	CERS6	ceramide synthase 6	Nucleus	transcription regulator
1.00E-03	-2.339	225847_at		NCEH1	neutral cholesterol ester hydrolase 1	Plasma Membrane	enzyme
1.00E-03	-2.336	205559_s_at	D	PCSK5	proprotein convertase subtilisin/kexin type 5	Extracellular Space	peptidase
1.00E-03	-2.334	209307_at	D	SWAP70	SWAP switching B-cell complex 70kDa subunit	Cytoplasm	other
1.00E-03	-2.329	230212_at	D	SPRY1	sprouty homolog 1, antagonist of FGF signaling (Drosophila)	Plasma Membrane	other
1.00E-03	-2.329	219315_s_at	D	TMEM204	transmembrane protein 204	Plasma Membrane	other
1.00E-03	-2.328	224822_at	D	DLC1	deleted in liver cancer 1	Cytoplasm	other
1.00E-03	-2.328	234344_at		LOC100288675	hypothetical protein LOC100288675	unknown	other
1.00E-03	-2.328	236359_at		SCN4B	sodium channel, voltage-gated, type IV, beta	Plasma Membrane	ion channel
1.00E-03	-2.326	205193_at	D	MAFF	v-maf musculoaponeurotic fibrosarcoma oncogene homolog F (avian)	Nucleus	transcription regulator
5.50E-03	-2.325	204591_at	D	CHL1	cell adhesion molecule with homology to L1CAM (close homolog of L1)	Plasma Membrane	other
1.00E-03	-2.325	204115_at		GNG11	guanine nucleotide binding protein (G protein), gamma 11	Plasma Membrane	enzyme
1.00E-03	-2.323	227013_at	D	LATS2	LATS, large tumor suppressor, homolog 2 (Drosophila)	Nucleus	kinase
1.00E-03	-2.320	241703_at	D	RUNDC3B	RUN domain containing 3B	unknown	other
1.00E-03	-2.318	208944_at	D	TGFBR2	transforming growth factor, beta receptor II (70/80kDa)	Plasma Membrane	kinase
1.00E-03	-2.313	208892_s_at	D	DUSP6	dual specificity phosphatase 6	Cytoplasm	phosphatase
1.00E-03	-2.313	206115_at		EGR3	early growth response 3	Nucleus	transcription regulator
1.00E-03	-2.313	1555847_a_at	D	LOC284454	hypothetical LOC284454	unknown	other
1.00E-03	-2.312	209576_at	D	GNAI1	guanine nucleotide binding protein (G protein), alpha inhibiting activity polypeptide 1	Plasma Membrane	enzyme
3.25E-03	-2.312	1567457_at	D	RAC1	ras-related C3 botulinum toxin substrate 1 (rho family, small GTP binding protein Rac1)	Plasma Membrane	enzyme
1.00E-03	-2.312	217367_s_at	D	ZHX3	zinc fingers and homeoboxes 3	Nucleus	transcription regulator
4.00E-03	-2.307	219759_at	D	ERAP2	endoplasmic reticulum aminopeptidase 2	Cytoplasm	peptidase
1.00E-03	-2.307	201865_x_at	D	NR3C1	nuclear receptor subfamily 3, group C, member 1 (glucocorticoid receptor)	Nucleus	ligand-dependent nuclear receptor
1.00E-03	-2.305	223136_at		AIG1	androgen-induced 1	unknown	other
1.00E-03	-2.305	227780_s_at	D	ECSCR	endothelial cell-specific chemotaxis regulator	unknown	other
2.00E-03	-2.305	205619_s_at		MEOX1	mesenchyme homeobox 1	Nucleus	transcription regulator
1.00E-03	-2.305	213397_x_at	D	RNASE4	ribonuclease, RNase A family, 4	Extracellular Space	enzyme
1.00E-03	-2.301	207542_s_at	D	AQP1	aquaporin 1 (Colton blood group)	Plasma Membrane	transporter
1.00E-03	-2.299	220432_s_at	D	CYP39A1	cytochrome P450, family 39, subfamily A, polypeptide 1	Cytoplasm	enzyme
1.00E-03	-2.299	239710_at	D	FIGN	fidgetin	Nucleus	other
3.50E-03	-2.293	224407_s_at	D	MST4	serine/threonine protein kinase MST4	Nucleus	kinase
1.00E-03	-2.291	205112_at	D	PLCE1	phospholipase C, epsilon 1	Cytoplasm	enzyme
1.00E-03	-2.291	205234_at		SLC16A4	solute carrier family 16, member 4 (monocarboxylic acid transporter 5)	Plasma Membrane	transporter
4.00E-03	-2.289	202411_at		IFI27	interferon, alpha-inducible protein 27	Cytoplasm	other
1.00E-03	-2.289	214321_at	D	NOV	nephroblastoma overexpressed gene	Extracellular Space	growth factor
2.00E-03	-2.285	226304_at	D	HSPB6	heat shock protein, alpha-crystallin-related, B6	Cytoplasm	other
1.00E-03	-2.285	224606_at	D	KLF6	Kruppel-like factor 6	Nucleus	transcription regulator
1.00E-03	-2.285	203510_at	D	MET	met proto-oncogene (hepatocyte growth factor receptor)	Plasma Membrane	kinase
1.00E-03	-2.285	213236_at	D	SASH1	SAM and SH3 domain containing 1	unknown	other
2.00E-03	-2.270	212501_at		CEBPB (includes EG:1051)	CCAAT/enhancer binding protein (C/EBP), beta	Nucleus	transcription regulator
1.00E-03	-2.270	201464_x_at	D	JUN	jun proto-oncogene	Nucleus	transcription regulator
1.00E-03	-2.267	212822_at	D	HEG1	HEG homolog 1 (zebrafish)	Plasma Membrane	other
1.00E-03	-2.267	226646_at	D	KLF2	Kruppel-like factor 2 (lung)	Nucleus	transcription regulator
1.00E-03	-2.267	220122_at	D	MCTP1	multiple C2 domains, transmembrane 1	unknown	other
1.00E-03	-2.266	227209_at	D	CNTN1	contactin 1	Plasma Membrane	enzyme
1.00E-03	-2.263	203642_s_at	D	COBLL1	COBL-like 1	unknown	other
1.00E-03	-2.259	224916_at	D	TMEM173	transmembrane protein 173	Cytoplasm	other
2.00E-03	-2.256	227058_at		C13orf33	chromosome 13 open reading frame 33	unknown	other
2.00E-03	-2.256	204646_at		DPYD	dihydropyrimidine dehydrogenase	Cytoplasm	enzyme
1.00E-03	-2.253	202820_at		AHR	aryl hydrocarbon receptor	Nucleus	ligand-dependent nuclear receptor
2.50E-03	-2.252	219304_s_at	D	PDGFD	platelet derived growth factor D	Extracellular Space	growth factor
1.00E-03	-2.249	224707_at		C5orf32	chromosome 5 open reading frame 32	unknown	other
1.00E-03	-2.249	218486_at	D	KLF11	Kruppel-like factor 11	Nucleus	transcription regulator
1.00E-03	-2.247	212538_at	D	DOCK9	dedicator of cytokinesis 9	Cytoplasm	other
1.00E-03	-2.244	1552703_s_at	D	CASP1	caspase 1, apoptosis-related cysteine peptidase (interleukin 1, beta, convertase)	Cytoplasm	peptidase
1.00E-03	-2.244	209700_x_at	D	PDE4DIP	phosphodiesterase 4D interacting protein	Cytoplasm	enzyme
1.00E-03	-2.241	225525_at		KIAA1671	KIAA1671	unknown	other
1.00E-03	-2.241	209306_s_at	D	SWAP70	SWAP switching B-cell complex 70kDa subunit	Cytoplasm	other
1.00E-03	-2.239	40093_at	D	BCAM	basal cell adhesion molecule (Lutheran blood group)	Plasma Membrane	transmembrane receptor
1.00E-03	-2.239	214156_at		MYRIP	myosin VIIA and Rab interacting protein	Cytoplasm	other
1.00E-03	-2.236	228904_at		HOXB3	homeobox B3	Nucleus	transcription regulator
1.00E-03	-2.235	204160_s_at	D	ENPP4	ectonucleotide pyrophosphatase/phosphodiesterase 4 (putative)	unknown	enzyme
1.00E-03	-2.228	221886_at		DENND2A	DENN/MADD domain containing 2A	unknown	other
1.00E-03	-2.228	209098_s_at	D	JAG1	jagged 1	Extracellular Space	growth factor
1.00E-03	-2.228	228564_at	D	LOC375295	hypothetical LOC375295	unknown	other
1.00E-03	-2.228	218876_at		TPPP3	tubulin polymerization-promoting protein family member 3	unknown	other
1.00E-03	-2.225	225274_at	D	PCYOX1	prenylcysteine oxidase 1	Cytoplasm	enzyme
1.00E-03	-2.225	203895_at	D	PLCB4	phospholipase C, beta 4	Cytoplasm	enzyme
1.00E-03	-2.224	212914_at		CBX7	chromobox homolog 7	Nucleus	other
1.00E-03	-2.221	206898_at		CDH19	cadherin 19, type 2	Plasma Membrane	other
1.00E-03	-2.219	209289_at	D	NFIB	nuclear factor I/B	Nucleus	transcription regulator
1.00E-03	-2.219	219440_at		RAI2	retinoic acid induced 2	unknown	other
1.00E-03	-2.215	223749_at		C1QTNF2	C1q and tumor necrosis factor related protein 2	Extracellular Space	other
1.00E-03	-2.215	212327_at	D	LIMCH1	LIM and calponin homology domains 1	unknown	other
1.00E-03	-2.215	208983_s_at	D	PECAM1	platelet/endothelial cell adhesion molecule	Plasma Membrane	other
2.00E-03	-2.215	205792_at		WISP2	WNT1 inducible signaling pathway protein 2	Extracellular Space	growth factor
1.00E-03	-2.211	212589_at	D	RRAS2	related RAS viral (r-ras) oncogene homolog 2	Plasma Membrane	enzyme
1.00E-03	-2.210	213317_at		CLIC5	chloride intracellular channel 5	Cytoplasm	ion channel
1.00E-03	-2.208	225369_at		ESAM	endothelial cell adhesion molecule	Plasma Membrane	other
1.00E-03	-2.208	213515_x_at	D	HBG2	hemoglobin, gamma G	Cytoplasm	other
1.00E-03	-2.208	200986_at		SERPING1	serpin peptidase inhibitor, clade G (C1 inhibitor), member 1	Extracellular Space	other
2.00E-03	-2.207	212724_at		RND3	Rho family GTPase 3	Cytoplasm	enzyme
1.00E-03	-2.204	219970_at	D	GIPC2	GIPC PDZ domain containing family, member 2	Cytoplasm	other
1.00E-03	-2.201	241926_s_at	D	ERG	v-ets erythroblastosis virus E26 oncogene homolog (avian)	Nucleus	transcription regulator
1.50E-03	-2.196	222486_s_at	D	ADAMTS1	ADAM metallopeptidase with thrombospondin type 1 motif, 1	Extracellular Space	peptidase
1.00E-03	-2.196	223084_s_at		CCNDBP1	cyclin D-type binding-protein 1	Nucleus	other
1.00E-03	-2.196	219563_at		LINC00341	long intergenic non-protein coding RNA 341	unknown	other
2.75E-03	-2.196	225911_at		NPNT	nephronectin	Plasma Membrane	other
1.00E-03	-2.193	225915_at	D	CAB39L	calcium binding protein 39-like	Cytoplasm	kinase
1.00E-03	-2.193	208978_at		CRIP2	cysteine-rich protein 2	Plasma Membrane	other
1.00E-03	-2.193	202729_s_at	D	LTBP1	latent transforming growth factor beta binding protein 1	Extracellular Space	other
1.00E-03	-2.192	204388_s_at	D	MAOA	monoamine oxidase A	Cytoplasm	enzyme
1.00E-03	-2.192	215321_at	D	RUNDC3B	RUN domain containing 3B	unknown	other
1.00E-03	-2.184	213032_at	D	NFIB	nuclear factor I/B	Nucleus	transcription regulator
2.00E-03	-2.183	209631_s_at	D	GPR37	G protein-coupled receptor 37 (endothelin receptor type B-like)	Plasma Membrane	G-protein coupled receptor
1.00E-03	-2.181	213541_s_at	D	ERG	v-ets erythroblastosis virus E26 oncogene homolog (avian)	Nucleus	transcription regulator
1.00E-03	-2.176	203238_s_at		NOTCH3	notch 3	Plasma Membrane	transcription regulator
1.00E-03	-2.175	210194_at		PLA2R1	phospholipase A2 receptor 1, 180kDa	Plasma Membrane	transmembrane receptor
1.00E-03	-2.173	202916_s_at	D	FAM20B	family with sequence similarity 20, member B	Extracellular Space	enzyme
1.00E-03	-2.173	228692_at	D	PREX2	phosphatidylinositol-3,4,5-trisphosphate-dependent Rac exchange factor 2	unknown	other
1.00E-03	-2.167	206481_s_at		LDB2	LIM domain binding 2	Nucleus	transcription regulator
2.00E-03	-2.167	232298_at	D	LOC401093	hypothetical LOC401093	unknown	other
1.00E-03	-2.164	1555191_a_at	D	FHL5	four and a half LIM domains 5	Nucleus	transcription regulator
1.00E-03	-2.164	212328_at	D	LIMCH1	LIM and calponin homology domains 1	unknown	other
1.00E-03	-2.161	1559584_a_at		C16orf54	chromosome 16 open reading frame 54	unknown	other
1.00E-03	-2.161	228875_at		FAM162B	family with sequence similarity 162, member B	unknown	other
1.00E-03	-2.160	208792_s_at	D	CLU	clusterin	Extracellular Space	other
1.00E-03	-2.157	1556427_s_at		LRRN4CL	LRRN4 C-terminal like	unknown	other
1.00E-03	-2.155	219368_at		NAP1L2	nucleosome assembly protein 1-like 2	Nucleus	other
1.00E-03	-2.154	207076_s_at		ASS1	argininosuccinate synthase 1	Cytoplasm	enzyme
1.00E-03	-2.147	225817_at		CGNL1	cingulin-like 1	Plasma Membrane	other
1.00E-03	-2.147	204389_at	D	MAOA	monoamine oxidase A	Cytoplasm	enzyme
1.00E-03	-2.145	203780_at	D	MPZL2	myelin protein zero-like 2	Plasma Membrane	other
1.50E-03	-2.145	212706_at	D	RASA4/RASA4B	RAS p21 protein activator 4	Cytoplasm	other
1.00E-03	-2.145	230061_at	D	TM4SF18	transmembrane 4 L six family member 18	unknown	other
1.00E-03	-2.144	214691_x_at	D	FAM63B	family with sequence similarity 63, member B	unknown	transporter
1.00E-03	-2.144	238447_at	D	RBMS3	RNA binding motif, single stranded interacting protein 3	unknown	other
1.00E-03	-2.144	218692_at		SYBU	syntabulin (syntaxin-interacting)	unknown	other
1.00E-03	-2.142	208891_at	D	DUSP6	dual specificity phosphatase 6	Cytoplasm	phosphatase
1.00E-03	-2.142	216333_x_at	D	TNXB	tenascin XB	Extracellular Space	other
2.00E-03	-2.141	210839_s_at	D	ENPP2	ectonucleotide pyrophosphatase/phosphodiesterase 2	Plasma Membrane	enzyme
1.00E-03	-2.141	204224_s_at		GCH1	GTP cyclohydrolase 1	Cytoplasm	enzyme
1.00E-03	-2.139	218086_at		NPDC1	neural proliferation, differentiation and control, 1	Extracellular Space	other
1.00E-03	-2.136	1568768_s_at		LOC100302650	hypothetical LOC100302650	unknown	other
2.00E-03	-2.135	205422_s_at	D	ITGBL1	integrin, beta-like 1 (with EGF-like repeat domains)	unknown	other
1.00E-03	-2.135	224220_x_at	D	TRPC4	transient receptor potential cation channel, subfamily C, member 4	Plasma Membrane	ion channel
1.00E-03	-2.133	229585_at	D	ADAMTSL1	ADAMTS-like 1	Extracellular Space	other
1.00E-03	-2.132	213030_s_at	D	PLXNA2	plexin A2	Plasma Membrane	transmembrane receptor
1.00E-03	-2.132	235146_at	D	TMCC3	transmembrane and coiled-coil domain family 3	unknown	other
4.00E-03	-2.130	229849_at		WIPF3	WAS/WASL interacting protein family, member 3	Plasma Membrane	other
1.00E-03	-2.127	235740_at	D	MCTP1	multiple C2 domains, transmembrane 1	unknown	other
5.50E-03	-2.123	228885_at		MAMDC2	MAM domain containing 2	Extracellular Space	other
1.00E-03	-2.123	225093_at		UTRN	utrophin	Plasma Membrane	transmembrane receptor
1.00E-03	-2.121	227923_at		SHANK3	SH3 and multiple ankyrin repeat domains 3	Cytoplasm	transcription regulator
1.00E-03	-2.118	38918_at	D	SOX13	SRY (sex determining region Y)-box 13	Nucleus	transcription regulator
1.00E-03	-2.117	219243_at		GIMAP4	GTPase, IMAP family member 4	unknown	other
1.00E-03	-2.117	223611_s_at	D	LNX1	ligand of numb-protein X 1	Cytoplasm	enzyme
1.00E-03	-2.114	203687_at	D	CX3CL1	chemokine (C-X3-C motif) ligand 1	Extracellular Space	cytokine
1.00E-03	-2.114	209681_at		SLC19A2	solute carrier family 19 (thiamine transporter), member 2	Plasma Membrane	transporter
1.00E-03	-2.111	204236_at	D	FLI1	Friend leukemia virus integration 1	Nucleus	transcription regulator
1.00E-03	-2.111	205258_at		INHBB	inhibin, beta B	Extracellular Space	growth factor
2.00E-03	-2.108	209555_s_at	D	CD36	CD36 molecule (thrombospondin receptor)	Plasma Membrane	transmembrane receptor
1.00E-03	-2.108	227084_at	D	DTNA	dystrobrevin, alpha	Plasma Membrane	other
1.00E-03	-2.108	227399_at	D	VGLL3	vestigial like 3 (Drosophila)	unknown	other
1.00E-03	-2.107	201360_at		CST3	cystatin C	Extracellular Space	other
1.00E-03	-2.105	235463_s_at	D	CERS6	ceramide synthase 6	Nucleus	transcription regulator
1.00E-03	-2.105	212510_at		GPD1L	glycerol-3-phosphate dehydrogenase 1-like	Cytoplasm	enzyme
1.00E-03	-2.105	205992_s_at	D	IL15 (includes EG:16168)	interleukin 15	Extracellular Space	cytokine
1.00E-03	-2.101	231991_at		C20orf160	chromosome 20 open reading frame 160	unknown	other
2.00E-03	-2.101	211458_s_at	D	GABARAPL1	GABA(A) receptor-associated protein like 1	Cytoplasm	other
1.00E-03	-2.101	218764_at	D	PRKCH	protein kinase C, eta	Cytoplasm	kinase
1.00E-03	-2.099	212442_s_at	D	CERS6	ceramide synthase 6	Nucleus	transcription regulator
1.00E-03	-2.099	231736_x_at	D	MGST1	microsomal glutathione S-transferase 1	Cytoplasm	enzyme
1.00E-03	-2.098	208690_s_at		PDLIM1	PDZ and LIM domain 1	Cytoplasm	transcription regulator
1.00E-03	-2.097	1553243_at	D	ITIH5	inter-alpha (globulin) inhibitor H5	unknown	other
1.00E-03	-2.094	213895_at	D	EMP1	epithelial membrane protein 1	Plasma Membrane	other
1.00E-03	-2.094	203698_s_at	D	FRZB	frizzled-related protein	Extracellular Space	other
1.00E-03	-2.092	216236_s_at		SLC2A14	solute carrier family 2 (facilitated glucose transporter), member 14	unknown	transporter
1.00E-03	-2.089	223316_at		CCDC3	coiled-coil domain containing 3	Cytoplasm	other
1.00E-03	-2.089	219059_s_at	D	LYVE1	lymphatic vessel endothelial hyaluronan receptor 1	Plasma Membrane	transmembrane receptor
1.00E-03	-2.086	202468_s_at		CTNNAL1	catenin (cadherin-associated protein), alpha-like 1	Plasma Membrane	other
2.00E-03	-2.085	202145_at		LY6E	lymphocyte antigen 6 complex, locus E	Plasma Membrane	other
6.62E-03	-2.085	222071_s_at		SLCO4C1	solute carrier organic anion transporter family, member 4C1	Plasma Membrane	transporter
1.00E-03	-2.083	208609_s_at	D	TNXB	tenascin XB	Extracellular Space	other
1.00E-03	-2.083	202242_at		TSPAN7	tetraspanin 7	Plasma Membrane	other
1.00E-03	-2.082	202465_at		PCOLCE	procollagen C-endopeptidase enhancer	Extracellular Space	other
1.00E-03	-2.082	226673_at	D	SH2D3C	SH2 domain containing 3C	Cytoplasm	other
2.50E-03	-2.081	201465_s_at	D	JUN	jun proto-oncogene	Nucleus	transcription regulator
1.00E-03	-2.079	218805_at	D	GIMAP5	GTPase, IMAP family member 5	Cytoplasm	other
2.00E-03	-2.078	203939_at	D	NT5E	5'-nucleotidase, ecto (CD73)	Plasma Membrane	phosphatase
1.00E-03	-2.076	212225_at	D	EIF1	eukaryotic translation initiation factor 1	Cytoplasm	translation regulator
1.00E-03	-2.075	235044_at	D	CYYR1	cysteine/tyrosine-rich 1	unknown	other
1.00E-03	-2.075	204754_at	D	HLF	hepatic leukemia factor	Nucleus	transcription regulator
1.00E-03	-2.075	216264_s_at		LAMB2	laminin, beta 2 (laminin S)	Extracellular Space	enzyme
1.00E-03	-2.075	212298_at	D	NRP1 (includes EG:18186)	neuropilin 1	Plasma Membrane	transmembrane receptor
1.00E-03	-2.075	1555270_a_at	D	WFS1	Wolfram syndrome 1 (wolframin)	Cytoplasm	enzyme
1.00E-03	-2.073	222043_at	D	CLU	clusterin	Extracellular Space	other
1.00E-03	-2.068	241789_at	D	RBMS3	RNA binding motif, single stranded interacting protein 3	unknown	other
3.00E-03	-2.066	202388_at		RGS2 (includes EG:19735)	regulator of G-protein signaling 2, 24kDa	Nucleus	other
2.00E-03	-2.065	213138_at		ARID5A	AT rich interactive domain 5A (MRF1-like)	Nucleus	transcription regulator
1.00E-03	-2.065	209536_s_at	D	EHD4	EH-domain containing 4	Plasma Membrane	enzyme
1.00E-03	-2.065	200632_s_at		NDRG1	N-myc downstream regulated 1	Nucleus	kinase
1.00E-03	-2.063	202728_s_at	D	LTBP1	latent transforming growth factor beta binding protein 1	Extracellular Space	other
1.00E-03	-2.062	226425_at	D	CLIP4	CAP-GLY domain containing linker protein family, member 4	unknown	other
1.00E-03	-2.062	225864_at		FAM84B	family with sequence similarity 84, member B	Plasma Membrane	other
1.00E-03	-2.062	222088_s_at	D	SLC2A3	solute carrier family 2 (facilitated glucose transporter), member 3	Plasma Membrane	transporter
1.00E-03	-2.059	202686_s_at		AXL	AXL receptor tyrosine kinase	Plasma Membrane	kinase
1.00E-03	-2.059	204072_s_at	D	FRY	furry homolog (Drosophila)	unknown	other
1.00E-03	-2.058	226824_at	D	CPXM2	carboxypeptidase X (M14 family), member 2	Extracellular Space	peptidase
4.00E-03	-2.056	229222_at	D	ACSS3	acyl-CoA synthetase short-chain family member 3	Cytoplasm	enzyme
1.00E-03	-2.055	220975_s_at		C1QTNF1	C1q and tumor necrosis factor related protein 1	Extracellular Space	other
1.00E-03	-2.055	203159_at	D	GLS	glutaminase	Cytoplasm	enzyme
1.00E-03	-2.055	204813_at	D	MAPK10	mitogen-activated protein kinase 10	Cytoplasm	kinase
1.00E-03	-2.055	228153_at	D	RNF144B	ring finger protein 144B	unknown	enzyme
1.00E-03	-2.053	210026_s_at		CARD10	caspase recruitment domain family, member 10	Cytoplasm	other
1.00E-03	-2.052	231927_at	D	ATF6	activating transcription factor 6	Cytoplasm	transcription regulator
3.75E-03	-2.052	243296_at	D	NAMPT	nicotinamide phosphoribosyltransferase	Extracellular Space	cytokine
1.00E-03	-2.051	228339_at	D	ECSCR	endothelial cell-specific chemotaxis regulator	unknown	other
1.00E-03	-2.049	226748_at		LYSMD2	LysM, putative peptidoglycan-binding, domain containing 2	unknown	other
5.75E-03	-2.049	242625_at		RSAD2	radical S-adenosyl methionine domain containing 2	Cytoplasm	enzyme
1.00E-03	-2.048	210751_s_at		RGN	regucalcin (senescence marker protein-30)	Nucleus	enzyme
1.00E-03	-2.048	226028_at	D	ROBO4	roundabout homolog 4, magic roundabout (Drosophila)	Plasma Membrane	other
1.00E-03	-2.045	202878_s_at	D	CD93	CD93 molecule	Plasma Membrane	other
1.00E-03	-2.043	203741_s_at	D	ADCY7	adenylate cyclase 7	Plasma Membrane	enzyme
3.50E-03	-2.043	202994_s_at	D	FBLN1	fibulin 1	Extracellular Space	other
1.00E-03	-2.042	204983_s_at	D	GPC4	glypican 4	Plasma Membrane	transmembrane receptor
1.00E-03	-2.041	208791_at	D	CLU	clusterin	Extracellular Space	other
2.00E-03	-2.039	218589_at		LPAR6	lysophosphatidic acid receptor 6	Plasma Membrane	G-protein coupled receptor
1.00E-03	-2.039	204058_at	D	ME1	malic enzyme 1, NADP(+)-dependent, cytosolic	Cytoplasm	enzyme
1.00E-03	-2.039	203071_at		SEMA3B	sema domain, immunoglobulin domain (Ig), short basic domain, secreted, (semaphorin) 3B	Extracellular Space	other
2.00E-03	-2.038	1562321_at	D	PDK4	pyruvate dehydrogenase kinase, isozyme 4	Cytoplasm	kinase
5.75E-03	-2.036	204844_at		ENPEP	glutamyl aminopeptidase (aminopeptidase A)	Plasma Membrane	peptidase
1.00E-03	-2.036	204683_at	D	ICAM2	intercellular adhesion molecule 2	Plasma Membrane	other
1.00E-03	-2.034	228724_at	D	TTLL7	tubulin tyrosine ligase-like family, member 7	Plasma Membrane	other
1.00E-03	-2.032	222150_s_at	D	PION	pigeon homolog (Drosophila)	Cytoplasm	peptidase
1.00E-03	-2.029	214792_x_at	D	VAMP2	vesicle-associated membrane protein 2 (synaptobrevin 2)	Plasma Membrane	other
1.00E-03	-2.028	204642_at		S1PR1	sphingosine-1-phosphate receptor 1	Plasma Membrane	G-protein coupled receptor
3.50E-03	-2.027	229568_at		MOB3B	MOB kinase activator 3B	unknown	other
1.00E-03	-2.025	211726_s_at	D	FMO2	flavin containing monooxygenase 2 (non-functional)	Cytoplasm	enzyme
4.00E-03	-2.025	236081_at	D	SNCA	synuclein, alpha (non A4 component of amyloid precursor)	Cytoplasm	other
2.50E-03	-2.022	201235_s_at	D	BTG2	BTG family, member 2	Nucleus	transcription regulator
1.00E-03	-2.021	224374_s_at		EMILIN2	elastin microfibril interfacer 2	Extracellular Space	other
1.00E-03	-2.021	201929_s_at	D	PKP4	plakophilin 4	Plasma Membrane	other
1.00E-03	-2.020	224929_at	D	TMEM173	transmembrane protein 173	Cytoplasm	other
1.00E-03	-2.017	205978_at		KL	klotho	Extracellular Space	enzyme
1.00E-03	-2.015	220430_at		GRRP1	glycine/arginine rich protein 1	unknown	other
1.00E-03	-2.015	213451_x_at	D	TNXB	tenascin XB	Extracellular Space	other
2.00E-03	-2.011	40665_at	D	FMO3	flavin containing monooxygenase 3	Cytoplasm	enzyme
1.00E-03	-2.011	201125_s_at	D	ITGB5	integrin, beta 5	Plasma Membrane	other
1.00E-03	-2.006	201556_s_at	D	VAMP2	vesicle-associated membrane protein 2 (synaptobrevin 2)	Plasma Membrane	other
1.00E-03	-2.004	206271_at		TLR3	toll-like receptor 3	Plasma Membrane	transmembrane receptor
1.00E-03	-2.003	213839_at	D	CLMN	calmin (calponin-like, transmembrane)	Cytoplasm	other
1.00E-03	-2.001	219902_at	D	BHMT2	betaine--homocysteine S-methyltransferase 2	Cytoplasm	enzyme
1.00E-03	-2.000	209546_s_at		APOL1	apolipoprotein L, 1	Extracellular Space	transporter
1.00E-03	-2.000	201009_s_at	D	TXNIP	thioredoxin interacting protein	Cytoplasm	other
1.00E-03	-1.999	227081_at	D	DNALI1	dynein, axonemal, light intermediate chain 1	Cytoplasm	other
1.00E-03	-1.999	203394_s_at	D	HES1 (includes EG:15205)	hairy and enhancer of split 1, (Drosophila)	Nucleus	transcription regulator
3.00E-03	-1.996	204159_at		CDKN2C	cyclin-dependent kinase inhibitor 2C (p18, inhibits CDK4)	Nucleus	transcription regulator
9.64E-03	-1.996	201008_s_at	D	TXNIP	thioredoxin interacting protein	Cytoplasm	other
2.00E-03	-1.994	222162_s_at	D	ADAMTS1	ADAM metallopeptidase with thrombospondin type 1 motif, 1	Extracellular Space	peptidase
1.00E-03	-1.994	231993_at	D	ITGBL1	integrin, beta-like 1 (with EGF-like repeat domains)	unknown	other
1.00E-03	-1.992	210170_at	D	PDLIM3	PDZ and LIM domain 3	Cytoplasm	other
1.00E-03	-1.990	222912_at	D	ARRB1	arrestin, beta 1	Cytoplasm	other
1.00E-03	-1.988	212951_at	D	GPR116	G protein-coupled receptor 116	Plasma Membrane	G-protein coupled receptor
1.00E-03	-1.985	230263_s_at	D	DOCK5	dedicator of cytokinesis 5	Cytoplasm	other
1.00E-03	-1.985	226711_at		FOXN2	forkhead box N2	Nucleus	transcription regulator
1.00E-03	-1.985	219549_s_at	D	RTN3	reticulon 3	Cytoplasm	other
1.00E-03	-1.983	220327_at	D	VGLL3	vestigial like 3 (Drosophila)	unknown	other
2.00E-03	-1.982	208869_s_at	D	GABARAPL1	GABA(A) receptor-associated protein like 1	Cytoplasm	other
1.00E-03	-1.982	227148_at	D	PLEKHH2	pleckstrin homology domain containing, family H (with MyTH4 domain) member 2	Cytoplasm	other
2.00E-03	-1.982	203603_s_at	D	ZEB2	zinc finger E-box binding homeobox 2	Nucleus	transcription regulator
5.50E-03	-1.981	229187_at	D	LOC283788	FSHD region gene 1 pseudogene	unknown	other
1.00E-03	-1.981	205139_s_at	D	UST	uronyl-2-sulfotransferase	Cytoplasm	enzyme
1.00E-03	-1.981	222731_at	D	ZDHHC2	zinc finger, DHHC-type containing 2	Nucleus	enzyme
1.00E-03	-1.978	202861_at		PER1	period homolog 1 (Drosophila)	Nucleus	other
1.00E-03	-1.977	209655_s_at	D	TMEM47	transmembrane protein 47	Plasma Membrane	other
1.00E-03	-1.977	206093_x_at	D	TNXB	tenascin XB	Extracellular Space	other
1.00E-03	-1.975	211985_s_at	D	CALM1 (includes others)	calmodulin 1 (phosphorylase kinase, delta)	unknown	other
1.00E-03	-1.975	200904_at	D	HLA-E	major histocompatibility complex, class I, E	Plasma Membrane	transmembrane receptor
1.00E-03	-1.972	203324_s_at	D	CAV2	caveolin 2	Plasma Membrane	other
2.00E-03	-1.971	210889_s_at		FCGR2B	Fc fragment of IgG, low affinity IIb, receptor (CD32)	Plasma Membrane	transmembrane receptor
1.00E-03	-1.971	202112_at		VWF	von Willebrand factor	Extracellular Space	other
1.00E-03	-1.971	202908_at	D	WFS1	Wolfram syndrome 1 (wolframin)	Cytoplasm	enzyme
1.00E-03	-1.966	223380_s_at	D	LATS2	LATS, large tumor suppressor, homolog 2 (Drosophila)	Nucleus	kinase
1.00E-03	-1.966	211675_s_at	D	MDFIC	MyoD family inhibitor domain containing	Nucleus	other
1.00E-03	-1.964	204677_at		CDH5	cadherin 5, type 2 (vascular endothelium)	Plasma Membrane	other
1.00E-03	-1.963	203009_at	D	BCAM	basal cell adhesion molecule (Lutheran blood group)	Plasma Membrane	transmembrane receptor
1.00E-03	-1.963	227070_at	D	GLT8D2	glycosyltransferase 8 domain containing 2	unknown	enzyme
1.00E-03	-1.963	204990_s_at	D	ITGB4	integrin, beta 4	Plasma Membrane	transmembrane receptor
1.00E-03	-1.962	226497_s_at	D	FLT1	fms-related tyrosine kinase 1 (vascular endothelial growth factor/vascular permeability factor receptor)	Plasma Membrane	kinase
2.00E-03	-1.960	209365_s_at		ECM1 (includes EG:100332249)	extracellular matrix protein 1	Extracellular Space	transporter
1.00E-03	-1.959	223075_s_at	D	AIF1L	allograft inflammatory factor 1-like	Plasma Membrane	other
1.00E-03	-1.956	227480_at	D	SUSD2	sushi domain containing 2	Extracellular Space	other
3.50E-03	-1.956	239043_at		ZNF404	zinc finger protein 404	unknown	other
1.00E-03	-1.955	212886_at	D	CCDC69	coiled-coil domain containing 69	unknown	other
1.00E-03	-1.955	1552315_at	D	GIMAP1	GTPase, IMAP family member 1	Cytoplasm	other
4.00E-03	-1.955	207761_s_at		METTL7A	methyltransferase like 7A	unknown	other
1.00E-03	-1.953	227692_at	D	GNAI1	guanine nucleotide binding protein (G protein), alpha inhibiting activity polypeptide 1	Plasma Membrane	enzyme
1.00E-03	-1.953	212705_x_at		PNPLA2	patatin-like phospholipase domain containing 2	Cytoplasm	enzyme
7.81E-03	-1.951	202887_s_at		DDIT4	DNA-damage-inducible transcript 4	Cytoplasm	other
1.00E-03	-1.949	209543_s_at		CD34	CD34 molecule	Plasma Membrane	other
1.00E-03	-1.949	210305_at	D	PDE4DIP	phosphodiesterase 4D interacting protein	Cytoplasm	enzyme
1.00E-03	-1.947	228531_at	D	SAMD9	sterile alpha motif domain containing 9	unknown	other
1.00E-03	-1.945	226326_at	D	PCGF5	polycomb group ring finger 5	Cytoplasm	other
3.25E-03	-1.944	203934_at		KDR	kinase insert domain receptor (a type III receptor tyrosine kinase)	Plasma Membrane	kinase
1.00E-03	-1.943	201809_s_at	D	ENG	endoglin	Plasma Membrane	transmembrane receptor
5.00E-03	-1.939	205207_at		IL6	interleukin 6 (interferon, beta 2)	Extracellular Space	cytokine
8.86E-03	-1.937	202357_s_at		CFB	complement factor B	Extracellular Space	peptidase
1.00E-03	-1.937	228115_at	D	FAM59A	family with sequence similarity 59, member A	unknown	other
1.00E-03	-1.937	229584_at		LRRK2	leucine-rich repeat kinase 2	Cytoplasm	kinase
1.00E-03	-1.937	224918_x_at	D	MGST1	microsomal glutathione S-transferase 1	Cytoplasm	enzyme
3.00E-03	-1.936	209392_at	D	ENPP2	ectonucleotide pyrophosphatase/phosphodiesterase 2	Plasma Membrane	enzyme
3.00E-03	-1.936	227462_at	D	ERAP2	endoplasmic reticulum aminopeptidase 2	Cytoplasm	peptidase
8.02E-03	-1.935	215917_at		RAD21L1	RAD21-like 1 (S. pombe)	Nucleus	other
1.00E-03	-1.935	202497_x_at	D	SLC2A3	solute carrier family 2 (facilitated glucose transporter), member 3	Plasma Membrane	transporter
5.25E-03	-1.935	221438_s_at		TEX12	testis expressed 12	Nucleus	other
1.00E-03	-1.933	201792_at		AEBP1	AE binding protein 1	Nucleus	peptidase
2.00E-03	-1.933	1554981_at	D	C9orf11	chromosome 9 open reading frame 11	Cytoplasm	other
1.00E-03	-1.933	222453_at	D	CYBRD1	cytochrome b reductase 1	Cytoplasm	enzyme
1.00E-03	-1.932	202748_at	D	GBP2 (includes EG:14469)	guanylate binding protein 2, interferon-inducible	Cytoplasm	enzyme
1.00E-03	-1.932	227417_at	D	MOSC2	MOCO sulphurase C-terminal domain containing 2	Cytoplasm	other
1.00E-03	-1.932	242033_at	D	RNF180	ring finger protein 180	Cytoplasm	enzyme
1.00E-03	-1.932	236123_at		ST7L	suppression of tumorigenicity 7 like	unknown	other
2.00E-03	-1.931	244885_at		EBF2	early B-cell factor 2	Nucleus	other
1.00E-03	-1.927	209723_at	D	SERPINB9	serpin peptidase inhibitor, clade B (ovalbumin), member 9	Cytoplasm	other
1.00E-03	-1.925	224833_at	D	ETS1	v-ets erythroblastosis virus E26 oncogene homolog 1 (avian)	Nucleus	transcription regulator
5.75E-03	-1.921	1556361_s_at		ANKRD13C	ankyrin repeat domain 13C	Cytoplasm	other
1.00E-03	-1.921	204419_x_at	D	HBG2	hemoglobin, gamma G	Cytoplasm	other
1.00E-03	-1.919	202877_s_at	D	CD93	CD93 molecule	Plasma Membrane	other
1.00E-03	-1.919	214703_s_at		MAN2B2	mannosidase, alpha, class 2B, member 2	Cytoplasm	enzyme
1.00E-03	-1.919	239548_at	D	NEGR1	neuronal growth regulator 1	Extracellular Space	other
1.00E-03	-1.919	212989_at		SGMS1	sphingomyelin synthase 1	Cytoplasm	enzyme
1.00E-03	-1.919	208611_s_at	D	SPTAN1	spectrin, alpha, non-erythrocytic 1 (alpha-fodrin)	Plasma Membrane	other
1.00E-03	-1.917	202150_s_at	D	NEDD9	neural precursor cell expressed, developmentally down-regulated 9	Nucleus	other
1.00E-03	-1.916	206488_s_at	D	CD36	CD36 molecule (thrombospondin receptor)	Plasma Membrane	transmembrane receptor
1.00E-03	-1.915	230645_at	D	FRMD3	FERM domain containing 3	unknown	other
1.00E-03	-1.915	225540_at		MAP2	microtubule-associated protein 2	Cytoplasm	other
1.00E-03	-1.915	224341_x_at	D	TLR4	toll-like receptor 4	Plasma Membrane	transmembrane receptor
1.00E-03	-1.913	209993_at	D	ABCB1	ATP-binding cassette, sub-family B (MDR/TAP), member 1	Plasma Membrane	transporter
1.00E-03	-1.913	224814_at		DPP7	dipeptidyl-peptidase 7	Cytoplasm	peptidase
1.00E-03	-1.913	239822_at		LOC100506795	hypothetical LOC100506795	unknown	other
1.00E-03	-1.913	235457_at		MAML2	mastermind-like 2 (Drosophila)	Nucleus	transcription regulator
8.48E-03	-1.912	214415_at		PLGLB1/PLGLB2	plasminogen-like B2	Extracellular Space	peptidase
1.00E-03	-1.911	209583_s_at	D	CD200	CD200 molecule	Plasma Membrane	other
1.00E-03	-1.909	219858_s_at	D	MFSD6	major facilitator superfamily domain containing 6	unknown	other
1.00E-03	-1.908	204161_s_at	D	ENPP4	ectonucleotide pyrophosphatase/phosphodiesterase 4 (putative)	unknown	enzyme
2.00E-03	-1.908	226757_at		IFIT2	interferon-induced protein with tetratricopeptide repeats 2	Cytoplasm	other
1.00E-03	-1.908	229245_at	D	PLEKHA6	pleckstrin homology domain containing, family A member 6	unknown	other
2.00E-03	-1.904	224838_at	D	FOXP1	forkhead box P1	Nucleus	transcription regulator
1.00E-03	-1.904	232431_at	D	NR3C1	nuclear receptor subfamily 3, group C, member 1 (glucocorticoid receptor)	Nucleus	ligand-dependent nuclear receptor
1.00E-03	-1.903	201502_s_at		NFKBIA	nuclear factor of kappa light polypeptide gene enhancer in B-cells inhibitor, alpha	Cytoplasm	other
1.00E-03	-1.903	213652_at	D	PCSK5	proprotein convertase subtilisin/kexin type 5	Extracellular Space	peptidase
1.00E-03	-1.903	37028_at	D	PPP1R15A	protein phosphatase 1, regulatory subunit 15A	Cytoplasm	other
1.00E-03	-1.901	242541_at	D	ABCA9	ATP-binding cassette, sub-family A (ABC1), member 9	Cytoplasm	transporter
1.00E-03	-1.900	201425_at		ALDH2	aldehyde dehydrogenase 2 family (mitochondrial)	Cytoplasm	enzyme
1.00E-03	-1.900	225102_at	D	MGLL	monoglyceride lipase	Plasma Membrane	enzyme
1.00E-03	-1.900	213375_s_at	D	N4BP2L1	NEDD4 binding protein 2-like 1	unknown	other
5.75E-03	-1.899	229518_at		FAM46B	family with sequence similarity 46, member B	unknown	other
1.00E-03	-1.899	223681_s_at		INADL	InaD-like (Drosophila)	Plasma Membrane	other
1.00E-03	-1.897	220037_s_at	D	LYVE1	lymphatic vessel endothelial hyaluronan receptor 1	Plasma Membrane	transmembrane receptor
5.12E-03	-1.896	219922_s_at	D	LTBP3	latent transforming growth factor beta binding protein 3	Extracellular Space	other
1.00E-03	-1.896	225325_at	D	MFSD6	major facilitator superfamily domain containing 6	unknown	other
1.00E-03	-1.896	204687_at	D	PARM1	prostate androgen-regulated mucin-like protein 1	Extracellular Space	other
1.00E-03	-1.896	206049_at		SELP	selectin P (granule membrane protein 140kDa, antigen CD62)	Plasma Membrane	other
1.00E-03	-1.895	209582_s_at	D	CD200	CD200 molecule	Plasma Membrane	other
2.50E-03	-1.893	226847_at	D	FST	follistatin	Extracellular Space	other
1.00E-03	-1.893	221796_at		NTRK2	neurotrophic tyrosine kinase, receptor, type 2	Plasma Membrane	kinase
1.00E-03	-1.893	212235_at	D	PLXND1	plexin D1	Plasma Membrane	transmembrane receptor
1.00E-03	-1.892	212875_s_at		C2CD2	C2 calcium-dependent domain containing 2	Cytoplasm	other
1.00E-03	-1.889	1553102_a_at	D	CCDC69	coiled-coil domain containing 69	unknown	other
1.00E-03	-1.889	217889_s_at	D	CYBRD1	cytochrome b reductase 1	Cytoplasm	enzyme
3.00E-03	-1.889	229669_at		LOC100507263	hypothetical LOC100507263	unknown	other
1.00E-03	-1.889	212268_at	D	SERPINB1	serpin peptidase inhibitor, clade B (ovalbumin), member 1	Cytoplasm	other
1.00E-03	-1.889	204929_s_at		VAMP5	vesicle-associated membrane protein 5 (myobrevin)	Plasma Membrane	transporter
1.00E-03	-1.887	206030_at	D	ASPA	aspartoacylase	Cytoplasm	enzyme
1.00E-03	-1.887	206874_s_at	D	SLK	STE20-like kinase	Nucleus	kinase
1.00E-03	-1.886	213142_x_at	D	PION	pigeon homolog (Drosophila)	Cytoplasm	peptidase
1.00E-03	-1.884	205582_s_at		GGT5	gamma-glutamyltransferase 5	Plasma Membrane	enzyme
1.00E-03	-1.883	201148_s_at	D	TIMP3	TIMP metallopeptidase inhibitor 3	Extracellular Space	other
1.00E-03	-1.882	231947_at	D	MYCT1	myc target 1	Nucleus	other
2.00E-03	-1.879	228333_at	D	ZEB2	zinc finger E-box binding homeobox 2	Nucleus	transcription regulator
1.00E-03	-1.878	206834_at		HBD	hemoglobin, delta	Cytoplasm	transporter
2.00E-03	-1.876	204361_s_at	D	SKAP2	src kinase associated phosphoprotein 2	Cytoplasm	other
1.00E-03	-1.874	204070_at		RARRES3	retinoic acid receptor responder (tazarotene induced) 3	Cytoplasm	other
1.00E-03	-1.871	230005_at	D	SVIP	small VCP/p97-interacting protein	Cytoplasm	other
1.00E-03	-1.870	225442_at	D	DDR2 (includes EG:18214)	discoidin domain receptor tyrosine kinase 2	Plasma Membrane	kinase
1.00E-03	-1.870	37802_r_at	D	FAM63B	family with sequence similarity 63, member B	unknown	transporter
1.00E-03	-1.870	228762_at	D	LFNG	LFNG O-fucosylpeptide 3-beta-N-acetylglucosaminyltransferase	Cytoplasm	enzyme
1.00E-03	-1.869	204570_at		COX7A1	cytochrome c oxidase subunit VIIa polypeptide 1 (muscle)	Cytoplasm	enzyme
1.00E-03	-1.869	40687_at	D	GJA4	gap junction protein, alpha 4, 37kDa	Plasma Membrane	transporter
1.00E-03	-1.867	226267_at		JDP2	Jun dimerization protein 2	Nucleus	transcription regulator
1.00E-03	-1.867	235421_at	D	MAP3K8	mitogen-activated protein kinase kinase kinase 8	Cytoplasm	kinase
1.00E-03	-1.866	225922_at	D	FNIP2	folliculin interacting protein 2	Cytoplasm	other
5.50E-03	-1.865	203836_s_at		MAP3K5	mitogen-activated protein kinase kinase kinase 5	Cytoplasm	kinase
1.00E-03	-1.865	201928_at	D	PKP4	plakophilin 4	Plasma Membrane	other
1.00E-03	-1.863	228748_at	D	CD59 (includes EG:25407)	CD59 molecule, complement regulatory protein	Plasma Membrane	other
1.50E-03	-1.863	224837_at	D	FOXP1	forkhead box P1	Nucleus	transcription regulator
1.00E-03	-1.863	210834_s_at	D	PTGER3	prostaglandin E receptor 3 (subtype EP3)	Plasma Membrane	G-protein coupled receptor
1.00E-03	-1.863	237252_at	D	THBD	thrombomodulin	Plasma Membrane	transmembrane receptor
1.00E-03	-1.862	241381_at	D	CXorf36	chromosome X open reading frame 36	unknown	other
1.00E-03	-1.862	202915_s_at	D	FAM20B	family with sequence similarity 20, member B	Extracellular Space	enzyme
5.00E-03	-1.862	228322_at		NAA30	N(alpha)-acetyltransferase 30, NatC catalytic subunit	unknown	other
1.00E-03	-1.861	216942_s_at	D	CD58	CD58 molecule	Plasma Membrane	other
1.00E-03	-1.860	213001_at	D	ANGPTL2	angiopoietin-like 2	Extracellular Space	other
1.00E-03	-1.860	209496_at		RARRES2	retinoic acid receptor responder (tazarotene induced) 2	Plasma Membrane	transmembrane receptor
1.00E-03	-1.857	238649_at	D	PITPNC1	phosphatidylinositol transfer protein, cytoplasmic 1	Cytoplasm	transporter
1.00E-03	-1.857	201557_at	D	VAMP2	vesicle-associated membrane protein 2 (synaptobrevin 2)	Plasma Membrane	other
1.00E-03	-1.856	200916_at		TAGLN2	transgelin 2	Cytoplasm	other
4.00E-03	-1.854	207008_at		CXCR2	chemokine (C-X-C motif) receptor 2	Plasma Membrane	G-protein coupled receptor
1.00E-03	-1.853	238488_at	D	IPO11	importin 11	Nucleus	transporter
1.00E-03	-1.853	202746_at	D	ITM2A	integral membrane protein 2A	Plasma Membrane	other
2.00E-03	-1.853	236121_at		OR51E2	olfactory receptor, family 51, subfamily E, member 2	Plasma Membrane	G-protein coupled receptor
1.00E-03	-1.852	1564796_at	D	EMP1	epithelial membrane protein 1	Plasma Membrane	other
1.00E-03	-1.852	214021_x_at	D	ITGB5	integrin, beta 5	Plasma Membrane	other
2.00E-03	-1.851	203060_s_at	D	PAPSS2	3'-phosphoadenosine 5'-phosphosulfate synthase 2	Cytoplasm	enzyme
4.25E-03	-1.849	227099_s_at	D	C11orf96	chromosome 11 open reading frame 96	unknown	other
2.00E-03	-1.849	228802_at		RBPMS2	RNA binding protein with multiple splicing 2	unknown	other
1.00E-03	-1.848	216268_s_at	D	JAG1	jagged 1	Extracellular Space	growth factor
2.00E-03	-1.847	203395_s_at	D	HES1 (includes EG:15205)	hairy and enhancer of split 1, (Drosophila)	Nucleus	transcription regulator
1.00E-03	-1.847	211610_at	D	KLF6	Kruppel-like factor 6	Nucleus	transcription regulator
1.00E-03	-1.845	204904_at	D	GJA4	gap junction protein, alpha 4, 37kDa	Plasma Membrane	transporter
1.00E-03	-1.845	210869_s_at	D	MCAM	melanoma cell adhesion molecule	Plasma Membrane	other
1.00E-03	-1.843	202083_s_at	D	SEC14L1	SEC14-like 1 (S. cerevisiae)	Cytoplasm	transporter
2.00E-03	-1.843	225564_at	D	SPATA13	spermatogenesis associated 13	Plasma Membrane	other
1.00E-03	-1.843	217023_x_at	D	TPSAB1/TPSB2	tryptase alpha/beta 1	Extracellular Space	peptidase
1.00E-03	-1.840	206682_at		CLEC10A	C-type lectin domain family 10, member A	Plasma Membrane	other
1.00E-03	-1.840	210096_at	D	CYP4B1	cytochrome P450, family 4, subfamily B, polypeptide 1	Cytoplasm	enzyme
1.00E-03	-1.840	218665_at		FZD4	frizzled family receptor 4	Plasma Membrane	G-protein coupled receptor
1.00E-03	-1.840	201369_s_at		ZFP36L2	zinc finger protein 36, C3H type-like 2	Nucleus	transcription regulator
1.00E-03	-1.839	213247_at	D	SVEP1	sushi, von Willebrand factor type A, EGF and pentraxin domain containing 1	Cytoplasm	other
5.75E-03	-1.839	228617_at		XAF1	XIAP associated factor 1	Nucleus	other
1.00E-03	-1.838	203752_s_at	D	JUND	jun D proto-oncogene	Nucleus	transcription regulator
1.00E-03	-1.838	235317_at	D	LOC284454	hypothetical LOC284454	unknown	other
1.00E-03	-1.838	213261_at		TRANK1	tetratricopeptide repeat and ankyrin repeat containing 1	Nucleus	transcription regulator
4.37E-03	-1.835	213183_s_at		CDKN1C	cyclin-dependent kinase inhibitor 1C (p57, Kip2)	Nucleus	other
1.00E-03	-1.834	209087_x_at	D	MCAM	melanoma cell adhesion molecule	Plasma Membrane	other
1.00E-03	-1.831	206170_at		ADRB2	adrenergic, beta-2-, receptor, surface	Plasma Membrane	G-protein coupled receptor
1.00E-03	-1.830	201147_s_at	D	TIMP3	TIMP metallopeptidase inhibitor 3	Extracellular Space	other
1.00E-03	-1.826	206374_at		DUSP8	dual specificity phosphatase 8	Nucleus	phosphatase
4.50E-03	-1.825	229151_at		SLC14A1	solute carrier family 14 (urea transporter), member 1 (Kidd blood group)	Plasma Membrane	transporter
1.00E-03	-1.824	210815_s_at	D	CALCRL	calcitonin receptor-like	Plasma Membrane	G-protein coupled receptor
1.00E-03	-1.823	203799_at		CD302	CD302 molecule	Plasma Membrane	transmembrane receptor
1.00E-03	-1.823	221563_at	D	DUSP10	dual specificity phosphatase 10	Nucleus	phosphatase
1.00E-03	-1.821	211354_s_at	D	LEPR	leptin receptor	Plasma Membrane	transmembrane receptor
1.00E-03	-1.821	209656_s_at	D	TMEM47	transmembrane protein 47	Plasma Membrane	other
1.00E-03	-1.820	204779_s_at	D	HOXB7	homeobox B7	Nucleus	transcription regulator
1.00E-03	-1.820	226092_at	D	MPP5	membrane protein, palmitoylated 5 (MAGUK p55 subfamily member 5)	Plasma Membrane	kinase
1.00E-03	-1.819	208871_at	D	ATN1	atrophin 1	Nucleus	transcription regulator
1.00E-03	-1.818	217478_s_at		HLA-DMA	major histocompatibility complex, class II, DM alpha	Plasma Membrane	transmembrane receptor
1.00E-03	-1.818	229127_at	D	JAM2	junctional adhesion molecule 2	Plasma Membrane	other
1.00E-03	-1.818	228726_at	D	SERPINB1	serpin peptidase inhibitor, clade B (ovalbumin), member 1	Cytoplasm	other
1.00E-03	-1.815	201474_s_at		ITGA3	integrin, alpha 3 (antigen CD49C, alpha 3 subunit of VLA-3 receptor)	Plasma Membrane	other
1.00E-03	-1.815	226978_at	D	PPARA	peroxisome proliferator-activated receptor alpha	Nucleus	ligand-dependent nuclear receptor
2.00E-03	-1.815	220330_s_at	D	SAMSN1	SAM domain, SH3 domain and nuclear localization signals 1	Nucleus	other
1.00E-03	-1.815	201079_at		SYNGR2	synaptogyrin 2	Plasma Membrane	other
1.00E-03	-1.813	201288_at	D	ARHGDIB	Rho GDP dissociation inhibitor (GDI) beta	Cytoplasm	other
1.00E-03	-1.813	225647_s_at	D	CTSC	cathepsin C	Cytoplasm	peptidase
1.00E-03	-1.813	227983_at		RILPL2	Rab interacting lysosomal protein-like 2	unknown	other
1.00E-03	-1.811	222073_at	D	COL4A3	collagen, type IV, alpha 3 (Goodpasture antigen)	Extracellular Space	other
5.75E-03	-1.811	205951_at		MYH1	myosin, heavy chain 1, skeletal muscle, adult	Cytoplasm	enzyme
1.00E-03	-1.811	235459_at	D	RNF41	ring finger protein 41	Cytoplasm	enzyme
1.00E-03	-1.811	225871_at		STEAP2	STEAP family member 2, metalloreductase	Plasma Membrane	transporter
1.00E-03	-1.809	224791_at	D	ASAP1	ArfGAP with SH3 domain, ankyrin repeat and PH domain 1	Plasma Membrane	other
3.00E-03	-1.809	203140_at	D	BCL6	B-cell CLL/lymphoma 6	Nucleus	transcription regulator
1.00E-03	-1.809	220751_s_at	D	C5orf4	chromosome 5 open reading frame 4	unknown	other
1.00E-03	-1.809	220244_at	D	LINC00312	long intergenic non-protein coding RNA 312	unknown	other
1.00E-03	-1.809	218417_s_at	D	SLC48A1	solute carrier family 48 (heme transporter), member 1	unknown	other
1.00E-03	-1.809	224013_s_at	D	SOX7	SRY (sex determining region Y)-box 7	Nucleus	transcription regulator
4.00E-03	-1.808	200648_s_at	D	GLUL	glutamate-ammonia ligase	Cytoplasm	enzyme
3.75E-03	-1.808	217979_at		TSPAN13	tetraspanin 13	Plasma Membrane	other
1.00E-03	-1.806	226244_at		CLEC14A	C-type lectin domain family 14, member A	unknown	other
1.00E-03	-1.806	225799_at		LINC00152	long intergenic non-protein coding RNA 152	unknown	other
1.00E-03	-1.806	211026_s_at	D	MGLL	monoglyceride lipase	Plasma Membrane	enzyme
2.50E-03	-1.806	209959_at	D	NR4A3	nuclear receptor subfamily 4, group A, member 3	Nucleus	ligand-dependent nuclear receptor
1.00E-03	-1.805	225080_at		MYO1C	myosin IC	Cytoplasm	other
1.00E-03	-1.805	200671_s_at	D	SPTBN1	spectrin, beta, non-erythrocytic 1	Plasma Membrane	other
1.00E-03	-1.805	201998_at		ST6GAL1	ST6 beta-galactosamide alpha-2,6-sialyltranferase 1	Cytoplasm	enzyme
1.00E-03	-1.805	203508_at		TNFRSF1B	tumor necrosis factor receptor superfamily, member 1B	Plasma Membrane	transmembrane receptor
3.50E-03	-1.804	218706_s_at		GRAMD3	GRAM domain containing 3	unknown	other
1.00E-03	-1.804	212325_at	D	LIMCH1	LIM and calponin homology domains 1	unknown	other
1.00E-03	-1.804	236600_at	D	SPG20	spastic paraplegia 20 (Troyer syndrome)	Cytoplasm	other
1.00E-03	-1.803	212040_at	D	TGOLN2	trans-golgi network protein 2	Cytoplasm	other
1.00E-03	-1.801	212071_s_at	D	SPTBN1	spectrin, beta, non-erythrocytic 1	Plasma Membrane	other
1.00E-03	-1.800	206209_s_at	D	CA4	carbonic anhydrase IV	Plasma Membrane	enzyme
1.00E-03	-1.800	212093_s_at	D	MTUS1	microtubule associated tumor suppressor 1	unknown	other
1.00E-03	-1.800	225162_at		SH3D19	SH3 domain containing 19	Plasma Membrane	other
1.00E-03	-1.799	218205_s_at	D	MKNK2	MAP kinase interacting serine/threonine kinase 2	Cytoplasm	kinase
1.00E-03	-1.799	205325_at		PHYHIP	phytanoyl-CoA 2-hydroxylase interacting protein	unknown	other
1.00E-03	-1.799	1556583_a_at	D	SLC8A1	solute carrier family 8 (sodium/calcium exchanger), member 1	Plasma Membrane	transporter
1.00E-03	-1.798	202422_s_at		ACSL4	acyl-CoA synthetase long-chain family member 4	Cytoplasm	enzyme
5.75E-03	-1.798	1561365_at	D	NRP1 (includes EG:18186)	neuropilin 1	Plasma Membrane	transmembrane receptor
1.00E-03	-1.798	203329_at	D	PTPRM	protein tyrosine phosphatase, receptor type, M	Plasma Membrane	phosphatase
1.00E-03	-1.798	219568_x_at		SOX18	SRY (sex determining region Y)-box 18	Nucleus	transcription regulator
1.00E-03	-1.796	209994_s_at		ABCB4	ATP-binding cassette, sub-family B (MDR/TAP), member 4	Plasma Membrane	transporter
2.00E-03	-1.796	218802_at		CCDC109B	coiled-coil domain containing 109B	unknown	other
1.00E-03	-1.796	208893_s_at	D	DUSP6	dual specificity phosphatase 6	Cytoplasm	phosphatase
2.00E-03	-1.796	213782_s_at	D	MYOZ2	myozenin 2	Cytoplasm	other
1.00E-03	-1.795	208343_s_at	D	NR5A2	nuclear receptor subfamily 5, group A, member 2	Nucleus	ligand-dependent nuclear receptor
1.00E-03	-1.794	1555716_a_at	D	CXADR	coxsackie virus and adenovirus receptor	Plasma Membrane	transmembrane receptor
1.00E-03	-1.794	201536_at	D	DUSP3	dual specificity phosphatase 3	Cytoplasm	phosphatase
2.00E-03	-1.794	201578_at		PODXL	podocalyxin-like	Plasma Membrane	kinase
1.00E-03	-1.790	235199_at		RNF125	ring finger protein 125	unknown	other
1.00E-03	-1.790	225950_at		SAMD8	sterile alpha motif domain containing 8	unknown	other
1.00E-03	-1.790	203986_at		STBD1	starch binding domain 1	Cytoplasm	other
1.00E-03	-1.788	203367_at		DUSP14	dual specificity phosphatase 14	unknown	phosphatase
1.00E-03	-1.788	211734_s_at		FCER1A	Fc fragment of IgE, high affinity I, receptor for; alpha polypeptide	Plasma Membrane	transmembrane receptor
2.00E-03	-1.788	215073_s_at	D	NR2F2	nuclear receptor subfamily 2, group F, member 2	Nucleus	ligand-dependent nuclear receptor
2.00E-03	-1.788	239568_at	D	PLEKHH2	pleckstrin homology domain containing, family H (with MyTH4 domain) member 2	Cytoplasm	other
1.00E-03	-1.786	205535_s_at	D	PCDH7	protocadherin 7	Plasma Membrane	other
5.75E-03	-1.786	210379_s_at	D	TLK1	tousled-like kinase 1	Cytoplasm	kinase
1.00E-03	-1.785	220032_at	D	C7orf58	chromosome 7 open reading frame 58	Cytoplasm	other
1.00E-03	-1.785	201116_s_at	D	CPE (includes EG:12876)	carboxypeptidase E	Plasma Membrane	peptidase
1.00E-03	-1.785	220038_at	D	SGK3	serum/glucocorticoid regulated kinase family, member 3	Cytoplasm	kinase
1.00E-03	-1.784	1555812_a_at	D	ARHGDIB	Rho GDP dissociation inhibitor (GDI) beta	Cytoplasm	other
1.00E-03	-1.784	204081_at		NRGN	neurogranin (protein kinase C substrate, RC3)	Cytoplasm	other
1.00E-03	-1.783	204103_at		CCL4	chemokine (C-C motif) ligand 4	Extracellular Space	cytokine
1.00E-03	-1.783	205560_at	D	PCSK5	proprotein convertase subtilisin/kexin type 5	Extracellular Space	peptidase
1.00E-03	-1.783	1559190_s_at		RDH13	retinol dehydrogenase 13 (all-trans/9-cis)	Cytoplasm	enzyme
1.00E-03	-1.783	226872_at		RFX2	regulatory factor X, 2 (influences HLA class II expression)	Nucleus	transcription regulator
1.00E-03	-1.781	209099_x_at	D	JAG1	jagged 1	Extracellular Space	growth factor
5.62E-03	-1.780	230790_x_at		FOXN3	forkhead box N3	Nucleus	transcription regulator
1.00E-03	-1.780	209784_s_at	D	JAG2	jagged 2	Extracellular Space	growth factor
3.75E-03	-1.780	230026_at		MRPL43	mitochondrial ribosomal protein L43	Cytoplasm	translation regulator
1.00E-03	-1.778	236144_at	D	CPXM2	carboxypeptidase X (M14 family), member 2	Extracellular Space	peptidase
2.00E-03	-1.778	204897_at		PTGER4	prostaglandin E receptor 4 (subtype EP4)	Plasma Membrane	G-protein coupled receptor
1.00E-03	-1.778	212637_s_at	D	WWP1	WW domain containing E3 ubiquitin protein ligase 1	Cytoplasm	enzyme
2.00E-03	-1.778	227613_at	D	ZNF331	zinc finger protein 331	Nucleus	other
6.62E-03	-1.776	1570352_at	D	ATM	ataxia telangiectasia mutated	Nucleus	kinase
1.00E-03	-1.776	219882_at	D	TTLL7	tubulin tyrosine ligase-like family, member 7	Plasma Membrane	other
1.00E-03	-1.775	205168_at	D	DDR2 (includes EG:18214)	discoidin domain receptor tyrosine kinase 2	Plasma Membrane	kinase
1.00E-03	-1.775	205110_s_at		FGF13	fibroblast growth factor 13	Extracellular Space	growth factor
1.00E-03	-1.774	210571_s_at	D	CMAH	cytidine monophospho-N-acetylneuraminic acid hydroxylase, pseudogene	Cytoplasm	enzyme
1.00E-03	-1.774	225546_at	D	EEF2K	eukaryotic elongation factor-2 kinase	Cytoplasm	kinase
2.50E-03	-1.774	226420_at	D	MECOM	MDS1 and EVI1 complex locus	Nucleus	transcription regulator
1.00E-03	-1.774	211467_s_at	D	NFIB	nuclear factor I/B	Nucleus	transcription regulator
1.00E-03	-1.774	222872_x_at	D	OBFC2A	oligonucleotide/oligosaccharide-binding fold containing 2A	Nucleus	other
1.00E-03	-1.774	209264_s_at	D	TSPAN4	tetraspanin 4	Plasma Membrane	other
1.00E-03	-1.772	225372_at	D	C10orf54	chromosome 10 open reading frame 54	unknown	other
1.00E-03	-1.772	230179_at		LOC285812	hypothetical protein LOC285812	unknown	other
1.00E-03	-1.769	222156_x_at	D	CCPG1	cell cycle progression 1	unknown	other
1.00E-02	-1.769	226702_at		CMPK2	cytidine monophosphate (UMP-CMP) kinase 2, mitochondrial	Cytoplasm	kinase
1.00E-03	-1.769	212638_s_at	D	WWP1	WW domain containing E3 ubiquitin protein ligase 1	Cytoplasm	enzyme
1.00E-03	-1.768	227408_s_at	D	SNX25	sorting nexin 25	unknown	other
1.00E-03	-1.767	226331_at	D	BBX	bobby sox homolog (Drosophila)	Nucleus	other
1.00E-03	-1.767	210817_s_at	D	CALCOCO2	calcium binding and coiled-coil domain 2	Nucleus	other
1.00E-03	-1.767	223000_s_at		F11R	F11 receptor	Plasma Membrane	other
1.00E-03	-1.767	206283_s_at		TAL1	T-cell acute lymphocytic leukemia 1	Nucleus	transcription regulator
1.00E-03	-1.765	218319_at	D	PELI1	pellino homolog 1 (Drosophila)	Cytoplasm	enzyme
1.00E-03	-1.765	202598_at		S100A13	S100 calcium binding protein A13	Cytoplasm	other
1.00E-03	-1.764	49452_at	D	ACACB	acetyl-CoA carboxylase beta	Cytoplasm	enzyme
1.00E-03	-1.764	200983_x_at	D	CD59 (includes EG:25407)	CD59 molecule, complement regulatory protein	Plasma Membrane	other
3.00E-03	-1.764	230466_s_at	D	RASSF3	Ras association (RalGDS/AF-6) domain family member 3	unknown	other
6.00E-03	-1.763	230130_at	D	SLIT2	slit homolog 2 (Drosophila)	Extracellular Space	other
1.00E-03	-1.762	215235_at	D	SPTAN1	spectrin, alpha, non-erythrocytic 1 (alpha-fodrin)	Plasma Membrane	other
2.00E-03	-1.761	213004_at	D	ANGPTL2	angiopoietin-like 2	Extracellular Space	other
2.00E-03	-1.761	229498_at	D	MBNL3	muscleblind-like 3 (Drosophila)	Nucleus	other
1.00E-03	-1.759	219607_s_at	D	MS4A4A	membrane-spanning 4-domains, subfamily A, member 4	unknown	other
1.00E-03	-1.758	229452_at		TMEM88	transmembrane protein 88	unknown	other
1.00E-03	-1.756	212543_at		AIM1 (includes EG:11630)	absent in melanoma 1	unknown	other
1.00E-03	-1.754	228201_at		ARL13B	ADP-ribosylation factor-like 13B	unknown	other
1.00E-03	-1.754	201719_s_at	D	EPB41L2	erythrocyte membrane protein band 4.1-like 2	Plasma Membrane	other
1.00E-03	-1.754	203803_at	D	PCYOX1	prenylcysteine oxidase 1	Cytoplasm	enzyme
1.00E-03	-1.752	226460_at	D	FNIP2	folliculin interacting protein 2	Cytoplasm	other
1.00E-03	-1.752	219884_at		LHX6	LIM homeobox 6	Nucleus	transcription regulator
1.00E-03	-1.752	201482_at		QSOX1	quiescin Q6 sulfhydryl oxidase 1	Cytoplasm	enzyme
1.00E-03	-1.752	213572_s_at	D	SERPINB1	serpin peptidase inhibitor, clade B (ovalbumin), member 1	Cytoplasm	other
1.00E-03	-1.751	213217_at	D	ADCY2	adenylate cyclase 2 (brain)	Plasma Membrane	enzyme
3.50E-03	-1.750	227361_at		HS3ST3B1	heparan sulfate (glucosamine) 3-O-sulfotransferase 3B1	Cytoplasm	enzyme
3.50E-03	-1.750	240572_s_at	D	LOC374443	CLR pseudogene	unknown	other
1.00E-03	-1.748	215001_s_at	D	GLUL	glutamate-ammonia ligase	Cytoplasm	enzyme
1.00E-03	-1.747	219837_s_at		CYTL1	cytokine-like 1	Extracellular Space	cytokine
2.00E-03	-1.747	206404_at		FGF9	fibroblast growth factor 9 (glia-activating factor)	Extracellular Space	growth factor
4.00E-03	-1.747	204747_at	D	IFIT3	interferon-induced protein with tetratricopeptide repeats 3	Cytoplasm	other
1.00E-03	-1.747	35147_at	D	MCF2L	MCF.2 cell line derived transforming sequence-like	Cytoplasm	other
1.00E-03	-1.746	209311_at		BCL2L2	BCL2-like 2	Cytoplasm	other
1.00E-03	-1.746	226364_at	D	HIP1 (includes EG:176224)	huntingtin interacting protein 1	Cytoplasm	other
9.41E-03	-1.746	214022_s_at		IFITM1	interferon induced transmembrane protein 1 (9-27)	Plasma Membrane	other
2.00E-03	-1.746	226047_at		MRVI1	murine retrovirus integration site 1 homolog	Cytoplasm	other
1.00E-03	-1.746	1552667_a_at	D	SH2D3C	SH2 domain containing 3C	Cytoplasm	other
5.50E-03	-1.746	216905_s_at		ST14	suppression of tumorigenicity 14 (colon carcinoma)	Plasma Membrane	peptidase
1.00E-03	-1.746	226278_at	D	SVIP	small VCP/p97-interacting protein	Cytoplasm	other
1.00E-03	-1.745	230943_at	D	SOX17	SRY (sex determining region Y)-box 17	Nucleus	transcription regulator
1.00E-03	-1.745	225671_at		SPNS2	spinster homolog 2 (Drosophila)	unknown	other
1.00E-03	-1.744	219366_at		AVEN	apoptosis, caspase activation inhibitor	Cytoplasm	other
1.00E-03	-1.744	203987_at		FZD6	frizzled family receptor 6	Plasma Membrane	G-protein coupled receptor
1.00E-03	-1.742	218572_at	D	CHMP4A	charged multivesicular body protein 4A	Cytoplasm	other
2.00E-03	-1.742	201117_s_at	D	CPE (includes EG:12876)	carboxypeptidase E	Plasma Membrane	peptidase
1.00E-03	-1.742	201279_s_at	D	DAB2	disabled homolog 2, mitogen-responsive phosphoprotein (Drosophila)	Plasma Membrane	other
1.00E-03	-1.741	209539_at		ARHGEF6	Rac/Cdc42 guanine nucleotide exchange factor (GEF) 6	Cytoplasm	other
1.00E-03	-1.741	209373_at		MALL	mal, T-cell differentiation protein-like	Plasma Membrane	other
1.00E-03	-1.740	228372_at	D	C10orf128	chromosome 10 open reading frame 128	unknown	other
1.00E-03	-1.740	227561_at	D	DDR2 (includes EG:18214)	discoidin domain receptor tyrosine kinase 2	Plasma Membrane	kinase
1.00E-03	-1.740	224970_at	D	NFIA	nuclear factor I/A	Nucleus	transcription regulator
1.00E-03	-1.740	217525_at		OLFML1	olfactomedin-like 1	Extracellular Space	other
1.00E-03	-1.739	200985_s_at	D	CD59 (includes EG:25407)	CD59 molecule, complement regulatory protein	Plasma Membrane	other
1.00E-03	-1.739	241902_at	D	MKX	mohawk homeobox	Nucleus	other
1.00E-03	-1.739	201150_s_at	D	TIMP3	TIMP metallopeptidase inhibitor 3	Extracellular Space	other
1.00E-03	-1.737	200704_at	D	LITAF	lipopolysaccharide-induced TNF factor	Nucleus	transcription regulator
4.25E-03	-1.737	225407_at	D	MBP	myelin basic protein	Extracellular Space	other
1.00E-03	-1.736	211356_x_at	D	LEPR	leptin receptor	Plasma Membrane	transmembrane receptor
1.00E-03	-1.735	222062_at	D	IL27RA	interleukin 27 receptor, alpha	Plasma Membrane	transmembrane receptor
1.00E-03	-1.735	213306_at	D	MPDZ	multiple PDZ domain protein	Plasma Membrane	other
1.00E-03	-1.735	203597_s_at	D	WBP4	WW domain binding protein 4 (formin binding protein 21)	Cytoplasm	other
2.00E-03	-1.733	205288_at		CDC14A	CDC14 cell division cycle 14 homolog A (S. cerevisiae)	Nucleus	phosphatase
1.00E-03	-1.733	233835_at		LOC90246	hypothetical LOC90246	unknown	other
1.00E-03	-1.731	203499_at		EPHA2	EPH receptor A2	Plasma Membrane	kinase
1.00E-03	-1.731	225189_s_at	D	RAPH1	Ras association (RalGDS/AF-6) and pleckstrin homology domains 1	Plasma Membrane	other
1.00E-03	-1.730	201278_at	D	DAB2	disabled homolog 2, mitogen-responsive phosphoprotein (Drosophila)	Plasma Membrane	other
7.69E-03	-1.730	203543_s_at		KLF9	Kruppel-like factor 9	Nucleus	transcription regulator
1.00E-03	-1.730	212530_at		NEK7	NIMA (never in mitosis gene a)-related kinase 7	Nucleus	kinase
1.00E-03	-1.730	1568765_at	D	SERPINE1	serpin peptidase inhibitor, clade E (nexin, plasminogen activator inhibitor type 1), member 1	Extracellular Space	other
1.00E-03	-1.730	235299_at		SLC41A2	solute carrier family 41, member 2	Plasma Membrane	transporter
1.00E-03	-1.730	206542_s_at	D	SMARCA2	SWI/SNF related, matrix associated, actin dependent regulator of chromatin, subfamily a, member 2	Nucleus	transcription regulator
1.00E-03	-1.729	211367_s_at	D	CASP1	caspase 1, apoptosis-related cysteine peptidase (interleukin 1, beta, convertase)	Cytoplasm	peptidase
1.00E-03	-1.729	220301_at		CCDC102B	coiled-coil domain containing 102B	unknown	other
2.50E-03	-1.728	203910_at		ARHGAP29	Rho GTPase activating protein 29	Cytoplasm	other
1.00E-03	-1.728	202794_at		INPP1	inositol polyphosphate-1-phosphatase	Cytoplasm	phosphatase
1.00E-03	-1.727	212642_s_at	D	HIVEP2	human immunodeficiency virus type I enhancer binding protein 2	Nucleus	transcription regulator
1.00E-03	-1.727	203688_at		PKD2 (includes EG:18764)	polycystic kidney disease 2 (autosomal dominant)	Plasma Membrane	ion channel
1.00E-03	-1.725	203964_at		NMI	N-myc (and STAT) interactor	Cytoplasm	transcription regulator
3.50E-03	-1.724	203282_at		GBE1	glucan (1,4-alpha-), branching enzyme 1	Cytoplasm	enzyme
1.00E-03	-1.724	206995_x_at		SCARF1	scavenger receptor class F, member 1	Plasma Membrane	transmembrane receptor
1.00E-03	-1.724	209676_at	D	TFPI	tissue factor pathway inhibitor (lipoprotein-associated coagulation inhibitor)	Extracellular Space	other
1.00E-03	-1.723	221039_s_at	D	ASAP1	ArfGAP with SH3 domain, ankyrin repeat and PH domain 1	Plasma Membrane	other
2.50E-03	-1.723	208960_s_at	D	KLF6	Kruppel-like factor 6	Nucleus	transcription regulator
1.00E-03	-1.723	205259_at		NR3C2 (includes EG:110784)	nuclear receptor subfamily 3, group C, member 2	Nucleus	ligand-dependent nuclear receptor
1.00E-03	-1.723	226282_at	D	PTPN14	protein tyrosine phosphatase, non-receptor type 14	Cytoplasm	phosphatase
1.00E-03	-1.723	229265_at		SKI	v-ski sarcoma viral oncogene homolog (avian)	Nucleus	transcription regulator
1.00E-03	-1.723	219230_at		TMEM100	transmembrane protein 100	unknown	other
1.00E-03	-1.722	224458_at	D	C9orf125	chromosome 9 open reading frame 125	unknown	other
1.00E-03	-1.722	227036_at	D	RASAL2	RAS protein activator like 2	unknown	other
2.00E-03	-1.722	212099_at	D	RHOB	ras homolog gene family, member B	Cytoplasm	enzyme
2.00E-03	-1.722	202071_at		SDC4	syndecan 4	Plasma Membrane	other
3.00E-03	-1.722	226765_at	D	SPTBN1	spectrin, beta, non-erythrocytic 1	Plasma Membrane	other
1.00E-03	-1.721	224831_at	D	CPEB4	cytoplasmic polyadenylation element binding protein 4	unknown	other
1.00E-03	-1.720	207925_at		CST5	cystatin D	Cytoplasm	other
1.00E-03	-1.720	210757_x_at	D	DAB2	disabled homolog 2, mitogen-responsive phosphoprotein (Drosophila)	Plasma Membrane	other
2.00E-03	-1.717	209493_at		PDZD2	PDZ domain containing 2	Plasma Membrane	other
1.00E-03	-1.717	210051_at	D	RAPGEF3	Rap guanine nucleotide exchange factor (GEF) 3	Nucleus	other
2.00E-03	-1.715	202761_s_at		SYNE2	spectrin repeat containing, nuclear envelope 2	Nucleus	other
1.00E-03	-1.712	225924_at	D	FNIP2	folliculin interacting protein 2	Cytoplasm	other
5.25E-03	-1.712	218574_s_at	D	LMCD1	LIM and cysteine-rich domains 1	Cytoplasm	transcription regulator
1.00E-03	-1.712	229910_at	D	SHE	Src homology 2 domain containing E	Cytoplasm	other
8.44E-03	-1.712	1568900_a_at		ZNF568	zinc finger protein 568	unknown	other
8.78E-03	-1.711	227235_at		GUCY1A3	guanylate cyclase 1, soluble, alpha 3	Cytoplasm	enzyme
1.00E-03	-1.711	211355_x_at	D	LEPR	leptin receptor	Plasma Membrane	transmembrane receptor
2.00E-03	-1.711	200790_at		ODC1	ornithine decarboxylase 1	Cytoplasm	enzyme
3.50E-03	-1.710	203693_s_at		E2F3	E2F transcription factor 3	Nucleus	transcription regulator
2.00E-03	-1.709	1554594_at	D	ARHGAP27 (includes EG:201176)	Rho GTPase activating protein 27	Cytoplasm	other
5.75E-03	-1.709	224110_at		LOC100133319	PRO1804	unknown	other
1.00E-03	-1.709	203518_at	D	LYST	lysosomal trafficking regulator	Cytoplasm	transporter
1.00E-03	-1.708	227337_at		ANKRD37	ankyrin repeat domain 37	unknown	other
1.00E-03	-1.706	220945_x_at		MANSC1	MANSC domain containing 1	unknown	other
1.00E-03	-1.706	223199_at	D	MKNK2	MAP kinase interacting serine/threonine kinase 2	Cytoplasm	kinase
1.00E-03	-1.704	221556_at	D	CDC14B	CDC14 cell division cycle 14 homolog B (S. cerevisiae)	Nucleus	phosphatase
1.00E-03	-1.703	225469_at		LYRM5	LYR motif containing 5	Cytoplasm	other
7.72E-03	-1.703	238778_at	D	MPP7	membrane protein, palmitoylated 7 (MAGUK p55 subfamily member 7)	Plasma Membrane	other
2.50E-03	-1.702	204840_s_at	D	EEA1	early endosome antigen 1	Cytoplasm	other
2.50E-03	-1.702	201149_s_at	D	TIMP3	TIMP metallopeptidase inhibitor 3	Extracellular Space	other
1.00E-03	-1.701	200984_s_at	D	CD59 (includes EG:25407)	CD59 molecule, complement regulatory protein	Plasma Membrane	other
3.25E-03	-1.699	209621_s_at	D	PDLIM3	PDZ and LIM domain 3	Cytoplasm	other
1.00E-03	-1.699	238081_at	D	WDFY3-AS2	WDFY3 antisense RNA 2 (non-protein coding)	unknown	other
1.00E-03	-1.698	211626_x_at	D	ERG	v-ets erythroblastosis virus E26 oncogene homolog (avian)	Nucleus	transcription regulator
1.50E-03	-1.698	213900_at		FAM189A2	family with sequence similarity 189, member A2	unknown	other
1.00E-03	-1.698	230559_x_at	D	FGD4	FYVE, RhoGEF and PH domain containing 4	Cytoplasm	other
1.00E-03	-1.698	212335_at	D	GNS	glucosamine (N-acetyl)-6-sulfatase	Cytoplasm	enzyme
1.00E-03	-1.698	204575_s_at		MMP19	matrix metallopeptidase 19	Extracellular Space	peptidase
1.00E-03	-1.697	200761_s_at	D	ARL6IP5	ADP-ribosylation-like factor 6 interacting protein 5	Cytoplasm	other
1.02E-02	-1.697	212865_s_at		COL14A1	collagen, type XIV, alpha 1	Extracellular Space	other
1.00E-03	-1.697	204303_s_at		CTIF	CBP80/20-dependent translation initiation factor	Cytoplasm	other
1.00E-03	-1.697	218084_x_at	D	FXYD5	FXYD domain containing ion transport regulator 5	Plasma Membrane	ion channel
1.00E-03	-1.697	212707_s_at	D	RASA4/RASA4B	RAS p21 protein activator 4	Cytoplasm	other
1.00E-03	-1.697	204079_at		TPST2	tyrosylprotein sulfotransferase 2	Cytoplasm	enzyme
2.00E-03	-1.696	215193_x_at	D	HLA-DRB1	major histocompatibility complex, class II, DR beta 1	Plasma Membrane	transmembrane receptor
3.00E-03	-1.696	206584_at		LY96 (includes EG:17087)	lymphocyte antigen 96	Plasma Membrane	other
1.00E-03	-1.696	212660_at	D	PHF15	PHD finger protein 15	Nucleus	other
1.00E-03	-1.695	218950_at		ARAP3	ArfGAP with RhoGAP domain, ankyrin repeat and PH domain 3	Nucleus	other
1.00E-03	-1.695	209619_at	D	CD74	CD74 molecule, major histocompatibility complex, class II invariant chain	Plasma Membrane	transmembrane receptor
1.00E-03	-1.695	204187_at		GMPR	guanosine monophosphate reductase	Cytoplasm	enzyme
5.25E-03	-1.695	222851_at		ZNF654	zinc finger protein 654	unknown	other
1.00E-03	-1.693	204482_at		CLDN5	claudin 5	Plasma Membrane	other
2.00E-03	-1.693	201328_at	D	ETS2	v-ets erythroblastosis virus E26 oncogene homolog 2 (avian)	Nucleus	transcription regulator
1.00E-03	-1.693	205251_at		PER2	period homolog 2 (Drosophila)	Nucleus	other
1.00E-03	-1.693	204150_at	D	STAB1	stabilin 1	Plasma Membrane	transporter
2.00E-03	-1.693	219274_at	D	TSPAN12	tetraspanin 12	Plasma Membrane	transmembrane receptor
1.00E-03	-1.693	204022_at	D	WWP2	WW domain containing E3 ubiquitin protein ligase 2	Cytoplasm	enzyme
1.00E-03	-1.692	219514_at	D	ANGPTL2	angiopoietin-like 2	Extracellular Space	other
1.00E-03	-1.692	37577_at	D	ARHGAP19	Rho GTPase activating protein 19	Cytoplasm	other
5.00E-03	-1.692	210748_at		DNAJC8	DnaJ (Hsp40) homolog, subfamily C, member 8	Nucleus	other
1.00E-03	-1.691	221156_x_at	D	CCPG1	cell cycle progression 1	unknown	other
1.00E-03	-1.691	205153_s_at	D	CD40	CD40 molecule, TNF receptor superfamily member 5	Plasma Membrane	transmembrane receptor
1.00E-03	-1.691	214020_x_at	D	ITGB5	integrin, beta 5	Plasma Membrane	other
1.00E-03	-1.690	230908_at		TACR1	tachykinin receptor 1	Plasma Membrane	G-protein coupled receptor
7.69E-03	-1.689	223434_at		GBP3	guanylate binding protein 3	Cytoplasm	enzyme
9.86E-03	-1.689	207723_s_at		KLRC3	killer cell lectin-like receptor subfamily C, member 3	Plasma Membrane	transmembrane receptor
1.00E-03	-1.689	219691_at	D	SAMD9	sterile alpha motif domain containing 9	unknown	other
1.00E-03	-1.688	201034_at	D	ADD3	adducin 3 (gamma)	Cytoplasm	other
2.00E-03	-1.688	229307_at	D	ANKRD28	ankyrin repeat domain 28	unknown	other
1.00E-03	-1.688	1552509_a_at		CD300LG	CD300 molecule-like family member g	unknown	other
1.00E-03	-1.686	48031_r_at	D	C5orf4	chromosome 5 open reading frame 4	unknown	other
1.00E-03	-1.686	226752_at		FAM174A	family with sequence similarity 174, member A	Extracellular Space	other
3.50E-03	-1.686	222771_s_at	D	MYEF2	myelin expression factor 2	Nucleus	transcription regulator
1.00E-03	-1.685	218858_at		DEPTOR	DEP domain containing MTOR-interacting protein	unknown	other
1.00E-03	-1.684	212223_at	D	IDS	iduronate 2-sulfatase	Cytoplasm	enzyme
1.00E-03	-1.684	202825_at		SLC25A4	solute carrier family 25 (mitochondrial carrier; adenine nucleotide translocator), member 4	Cytoplasm	transporter
6.62E-03	-1.683	1552394_a_at		ENTHD1	ENTH domain containing 1	unknown	other
1.00E-03	-1.683	228268_at	D	FMO2	flavin containing monooxygenase 2 (non-functional)	Cytoplasm	enzyme
1.00E-03	-1.683	202438_x_at	D	IDS	iduronate 2-sulfatase	Cytoplasm	enzyme
1.00E-03	-1.683	219115_s_at	D	IL20RA	interleukin 20 receptor, alpha	Plasma Membrane	transmembrane receptor
1.00E-03	-1.683	204648_at	D	NPR1 (includes EG:18160)	natriuretic peptide receptor A/guanylate cyclase A (atrionatriuretic peptide receptor A)	Plasma Membrane	enzyme
9.81E-03	-1.682	205108_s_at		APOB	apolipoprotein B (including Ag(x) antigen)	Extracellular Space	transporter
1.00E-03	-1.682	226056_at		ARHGAP31	Rho GTPase activating protein 31	Cytoplasm	other
1.00E-03	-1.682	45297_at	D	EHD2	EH-domain containing 2	Nucleus	other
1.00E-03	-1.681	227529_s_at	D	AKAP12	A kinase (PRKA) anchor protein 12	Cytoplasm	transporter
2.00E-03	-1.681	200800_s_at	D	HSPA1A/HSPA1B	heat shock 70kDa protein 1A	Cytoplasm	other
1.00E-03	-1.681	48106_at	D	SLC48A1	solute carrier family 48 (heme transporter), member 1	unknown	other
2.00E-03	-1.679	201889_at		FAM3C	family with sequence similarity 3, member C	Extracellular Space	cytokine
1.00E-03	-1.679	224976_at	D	NFIA	nuclear factor I/A	Nucleus	transcription regulator
1.00E-03	-1.679	202796_at		SYNPO	synaptopodin	Cytoplasm	other
1.00E-03	-1.679	201010_s_at	D	TXNIP	thioredoxin interacting protein	Cytoplasm	other
1.00E-03	-1.678	201753_s_at	D	ADD3	adducin 3 (gamma)	Cytoplasm	other
1.00E-03	-1.678	230875_s_at	D	ATP11A	ATPase, class VI, type 11A	Plasma Membrane	transporter
1.00E-03	-1.678	203188_at		B3GNT1	UDP-GlcNAc:betaGal beta-1,3-N-acetylglucosaminyltransferase 1	Cytoplasm	enzyme
1.00E-03	-1.678	228770_at		GPR146	G protein-coupled receptor 146	Plasma Membrane	G-protein coupled receptor
1.00E-03	-1.678	237719_x_at		RGS7BP	regulator of G-protein signaling 7 binding protein	Cytoplasm	other
1.00E-03	-1.677	227987_at	D	VPS13A	vacuolar protein sorting 13 homolog A (S. cerevisiae)	Cytoplasm	transporter
1.00E-03	-1.676	201487_at	D	CTSC	cathepsin C	Cytoplasm	peptidase
1.00E-03	-1.676	226875_at		DOCK11	dedicator of cytokinesis 11	Cytoplasm	other
8.20E-03	-1.676	225502_at	D	DOCK8	dedicator of cytokinesis 8	Cytoplasm	other
1.00E-03	-1.676	200672_x_at	D	SPTBN1	spectrin, beta, non-erythrocytic 1	Plasma Membrane	other
1.00E-03	-1.676	204431_at	D	TLE2	transducin-like enhancer of split 2 (E(sp1) homolog, Drosophila)	Nucleus	transcription regulator
6.81E-03	-1.675	202157_s_at	D	CELF2	CUGBP, Elav-like family member 2	Nucleus	other
1.00E-03	-1.675	229172_at	D	HSPA12B	heat shock 70kD protein 12B	unknown	other
1.00E-03	-1.675	208454_s_at	D	PGCP	plasma glutamate carboxypeptidase	Extracellular Space	peptidase
2.00E-03	-1.672	213618_at	D	ARAP2	ArfGAP with RhoGAP domain, ankyrin repeat and PH domain 2	Cytoplasm	other
1.00E-03	-1.672	202439_s_at	D	IDS	iduronate 2-sulfatase	Cytoplasm	enzyme
1.00E-03	-1.672	204153_s_at	D	MFNG	MFNG O-fucosylpeptide 3-beta-N-acetylglucosaminyltransferase	Cytoplasm	enzyme
1.00E-03	-1.672	229194_at	D	PCGF5	polycomb group ring finger 5	Cytoplasm	other
1.00E-03	-1.672	203767_s_at	D	STS	steroid sulfatase (microsomal), isozyme S	Cytoplasm	enzyme
6.87E-03	-1.670	223395_at		ABI3BP	ABI family, member 3 (NESH) binding protein	Extracellular Space	other
1.00E-03	-1.670	218823_s_at		KCTD9	potassium channel tetramerisation domain containing 9	unknown	other
7.37E-03	-1.668	226228_at		AQP4	aquaporin 4	Plasma Membrane	transporter
2.00E-03	-1.668	209756_s_at	D	MYCN	v-myc myelocytomatosis viral related oncogene, neuroblastoma derived (avian)	Nucleus	transcription regulator
1.00E-03	-1.668	205479_s_at	D	PLAU	plasminogen activator, urokinase	Extracellular Space	peptidase
1.00E-03	-1.667	212463_at	D	CD59 (includes EG:25407)	CD59 molecule, complement regulatory protein	Plasma Membrane	other
2.50E-03	-1.667	201656_at		ITGA6	integrin, alpha 6	Plasma Membrane	other
1.00E-03	-1.666	1555485_s_at		FAM153A/FAM153B	family with sequence similarity 153, member A	unknown	other
1.00E-03	-1.666	218747_s_at	D	TAPBPL	TAP binding protein-like	Cytoplasm	other
1.00E-03	-1.664	202265_at		BMI1	BMI1 polycomb ring finger oncogene	Nucleus	transcription regulator
1.00E-03	-1.664	226333_at		IL6R	interleukin 6 receptor	Plasma Membrane	transmembrane receptor
2.50E-03	-1.664	202336_s_at	D	PAM	peptidylglycine alpha-amidating monooxygenase	Plasma Membrane	enzyme
1.00E-03	-1.663	210427_x_at	D	ANXA2	annexin A2	Plasma Membrane	other
1.00E-03	-1.663	219909_at	D	MMP28	matrix metallopeptidase 28	Extracellular Space	peptidase
1.00E-03	-1.663	214579_at	D	NIPAL3	NIPA-like domain containing 3	unknown	other
1.00E-03	-1.663	213364_s_at	D	SNX1	sorting nexin 1	Cytoplasm	transporter
1.00E-03	-1.662	214791_at		SP140/SP140L	SP140 nuclear body protein	Nucleus	transcription regulator
1.00E-03	-1.660	206726_at		HPGDS	hematopoietic prostaglandin D synthase	Cytoplasm	enzyme
3.50E-03	-1.660	209897_s_at	D	SLIT2	slit homolog 2 (Drosophila)	Extracellular Space	other
1.00E-03	-1.659	232370_at		LOC254057	hypothetical protein LOC254057	unknown	other
4.00E-03	-1.657	226576_at		ARHGAP26	Rho GTPase activating protein 26	Cytoplasm	other
1.00E-03	-1.657	228377_at		KLHL14	kelch-like 14 (Drosophila)	unknown	other
4.00E-03	-1.656	228850_s_at	D	SLIT2	slit homolog 2 (Drosophila)	Extracellular Space	other
5.25E-03	-1.655	209283_at		CRYAB	crystallin, alpha B	Nucleus	other
4.75E-03	-1.655	201810_s_at		SH3BP5	SH3-domain binding protein 5 (BTK-associated)	Cytoplasm	other
1.00E-03	-1.654	231906_at		HOXD8	homeobox D8	Nucleus	transcription regulator
1.00E-03	-1.654	217177_s_at	D	PTPRB	protein tyrosine phosphatase, receptor type, B	Plasma Membrane	phosphatase
1.00E-03	-1.654	209568_s_at		RGL1	ral guanine nucleotide dissociation stimulator-like 1	Cytoplasm	other
1.00E-03	-1.654	217728_at	D	S100A6	S100 calcium binding protein A6	Cytoplasm	transporter
1.00E-03	-1.653	230800_at		ADCY4	adenylate cyclase 4	Plasma Membrane	enzyme
1.00E-03	-1.653	211368_s_at	D	CASP1	caspase 1, apoptosis-related cysteine peptidase (interleukin 1, beta, convertase)	Cytoplasm	peptidase
2.00E-03	-1.653	238850_at	D	LINC00461	long intergenic non-protein coding RNA 461	unknown	other
1.00E-03	-1.653	235198_at	D	OSTM1	osteopetrosis associated transmembrane protein 1	Plasma Membrane	other
1.00E-03	-1.652	1556997_a_at	D	LEPR	leptin receptor	Plasma Membrane	transmembrane receptor
1.00E-03	-1.652	225448_at		NAPG	N-ethylmaleimide-sensitive factor attachment protein, gamma	Cytoplasm	transporter
1.00E-03	-1.651	205173_x_at	D	CD58	CD58 molecule	Plasma Membrane	other
1.00E-03	-1.651	230025_at	D	GJD3	gap junction protein, delta 3, 31.9kDa	Plasma Membrane	transporter
1.00E-03	-1.651	224792_at		TNKS1BP1	tankyrase 1 binding protein 1, 182kDa	Nucleus	other
1.00E-03	-1.649	228067_at		C2orf55	chromosome 2 open reading frame 55	unknown	other
1.00E-03	-1.649	202084_s_at	D	SEC14L1	SEC14-like 1 (S. cerevisiae)	Cytoplasm	transporter
1.00E-03	-1.649	213882_at	D	TM2D1	TM2 domain containing 1	Plasma Membrane	G-protein coupled receptor
1.00E-03	-1.648	207820_at		ADH1A	alcohol dehydrogenase 1A (class I), alpha polypeptide	Cytoplasm	enzyme
2.00E-03	-1.648	215933_s_at		HHEX	hematopoietically expressed homeobox	Nucleus	transcription regulator
2.00E-03	-1.648	217362_x_at		HLA-DRB6	major histocompatibility complex, class II, DR beta 6 (pseudogene)	unknown	other
2.00E-03	-1.648	207148_x_at	D	MYOZ2	myozenin 2	Cytoplasm	other
1.00E-03	-1.647	219213_at	D	JAM2	junctional adhesion molecule 2	Plasma Membrane	other
1.00E-03	-1.647	209121_x_at	D	NR2F2	nuclear receptor subfamily 2, group F, member 2	Nucleus	ligand-dependent nuclear receptor
3.50E-03	-1.647	218543_s_at		PARP12	poly (ADP-ribose) polymerase family, member 12	Nucleus	other
1.00E-03	-1.647	219062_s_at		ZCCHC2	zinc finger, CCHC domain containing 2	Cytoplasm	other
5.75E-03	-1.646	205773_at		CPEB3	cytoplasmic polyadenylation element binding protein 3	unknown	other
1.00E-03	-1.646	1553142_at	D	LACC1	laccase (multicopper oxidoreductase) domain containing 1	unknown	other
6.12E-03	-1.646	212713_at		MFAP4	microfibrillar-associated protein 4	Extracellular Space	other
1.00E-03	-1.646	202738_s_at	D	PHKB	phosphorylase kinase, beta	Cytoplasm	kinase
1.00E-03	-1.646	203281_s_at	D	UBA7	ubiquitin-like modifier activating enzyme 7	Cytoplasm	enzyme
1.00E-03	-1.645	211986_at	D	AHNAK	AHNAK nucleoprotein	Nucleus	other
1.00E-03	-1.645	204900_x_at	D	SAP30 (includes EG:60406)	Sin3A-associated protein, 30kDa	Nucleus	transcription regulator
1.00E-03	-1.644	209566_at		INSIG2	insulin induced gene 2	Cytoplasm	other
1.00E-03	-1.644	223635_s_at	D	SSBP3	single stranded DNA binding protein 3	Nucleus	transcription regulator
1.00E-03	-1.643	235197_s_at	D	OSTM1	osteopetrosis associated transmembrane protein 1	Plasma Membrane	other
1.00E-03	-1.643	200788_s_at		PEA15	phosphoprotein enriched in astrocytes 15	Cytoplasm	transporter
1.00E-03	-1.643	222571_at		ST6GALNAC6	ST6 (alpha-N-acetyl-neuraminyl-2,3-beta-galactosyl-1,3)-N-acetylgalactosaminide alpha-2,6-sialyltransferase 6	Cytoplasm	enzyme
3.50E-03	-1.643	225387_at		TSPAN5	tetraspanin 5	Plasma Membrane	other
1.00E-03	-1.641	200760_s_at	D	ARL6IP5	ADP-ribosylation-like factor 6 interacting protein 5	Cytoplasm	other
1.00E-03	-1.641	225390_s_at	D	KLF13	Kruppel-like factor 13	Nucleus	transcription regulator
1.00E-03	-1.641	239066_at		LOC100506966	hypothetical LOC100506966	unknown	other
4.50E-03	-1.641	204631_at		MYH2	myosin, heavy chain 2, skeletal muscle, adult	Cytoplasm	enzyme
1.00E-03	-1.640	226016_at	D	CD47	CD47 molecule	Plasma Membrane	other
4.75E-03	-1.640	216331_at		ITGA7	integrin, alpha 7	Plasma Membrane	other
2.00E-03	-1.640	1560469_at	D	NR5A2	nuclear receptor subfamily 5, group A, member 2	Nucleus	ligand-dependent nuclear receptor
1.00E-03	-1.640	1555579_s_at	D	PTPRM	protein tyrosine phosphatase, receptor type, M	Plasma Membrane	phosphatase
1.00E-03	-1.640	227345_at		TNFRSF10D	tumor necrosis factor receptor superfamily, member 10d, decoy with truncated death domain	Plasma Membrane	transmembrane receptor
1.00E-03	-1.639	209117_at		WBP2	WW domain binding protein 2	Cytoplasm	other
1.00E-03	-1.638	203303_at		DYNLT3	dynein, light chain, Tctex-type 3	Cytoplasm	other
2.00E-03	-1.638	227242_s_at	D	EBF3	early B-cell factor 3	Nucleus	other
4.00E-03	-1.638	201329_s_at	D	ETS2	v-ets erythroblastosis virus E26 oncogene homolog 2 (avian)	Nucleus	transcription regulator
1.00E-03	-1.638	209086_x_at	D	MCAM	melanoma cell adhesion molecule	Plasma Membrane	other
9.84E-03	-1.638	234700_s_at		RNASE7	ribonuclease, RNase A family, 7	Extracellular Space	enzyme
1.00E-03	-1.638	212526_at	D	SPG20	spastic paraplegia 20 (Troyer syndrome)	Cytoplasm	other
1.00E-03	-1.638	219058_x_at		TINAGL1	tubulointerstitial nephritis antigen-like 1	Extracellular Space	transporter
1.00E-03	-1.637	217849_s_at	D	CDC42BPB	CDC42 binding protein kinase beta (DMPK-like)	Cytoplasm	kinase
1.00E-03	-1.637	232080_at		HECW2	HECT, C2 and WW domain containing E3 ubiquitin protein ligase 2	unknown	enzyme
1.00E-03	-1.637	203097_s_at		RAPGEF2	Rap guanine nucleotide exchange factor (GEF) 2	Cytoplasm	other
1.00E-03	-1.636	226794_at		STXBP5	syntaxin binding protein 5 (tomosyn)	Plasma Membrane	other
4.75E-03	-1.635	1405_i_at	D	CCL5	chemokine (C-C motif) ligand 5	Extracellular Space	cytokine
3.50E-03	-1.635	214586_at	D	GPR37	G protein-coupled receptor 37 (endothelin receptor type B-like)	Plasma Membrane	G-protein coupled receptor
4.25E-03	-1.635	205051_s_at		KIT	v-kit Hardy-Zuckerman 4 feline sarcoma viral oncogene homolog	Plasma Membrane	kinase
6.87E-03	-1.635	235173_at	D	LOC401093	hypothetical LOC401093	unknown	other
1.00E-03	-1.635	225876_at	D	NIPAL3	NIPA-like domain containing 3	unknown	other
1.00E-03	-1.634	224796_at	D	ASAP1	ArfGAP with SH3 domain, ankyrin repeat and PH domain 1	Plasma Membrane	other
1.00E-03	-1.634	229902_at		FLT4	fms-related tyrosine kinase 4	Plasma Membrane	transmembrane receptor
2.50E-03	-1.634	202531_at		IRF1 (includes EG:16362)	interferon regulatory factor 1	Nucleus	transcription regulator
1.00E-03	-1.634	218364_at	D	LRRFIP2	leucine rich repeat (in FLII) interacting protein 2	unknown	other
1.00E-03	-1.632	41644_at	D	SASH1	SAM and SH3 domain containing 1	unknown	other
1.00E-03	-1.631	213503_x_at	D	ANXA2	annexin A2	Plasma Membrane	other
3.00E-03	-1.631	215049_x_at	D	CD163	CD163 molecule	Plasma Membrane	transmembrane receptor
3.50E-03	-1.631	227803_at	D	ENPP5	ectonucleotide pyrophosphatase/phosphodiesterase 5 (putative)	Extracellular Space	enzyme
1.00E-03	-1.631	242907_at	D	GBP2 (includes EG:14469)	guanylate binding protein 2, interferon-inducible	Cytoplasm	enzyme
2.00E-03	-1.630	224975_at	D	NFIA	nuclear factor I/A	Nucleus	transcription regulator
1.00E-03	-1.630	41577_at	D	PPP1R16B	protein phosphatase 1, regulatory subunit 16B	Plasma Membrane	phosphatase
4.00E-03	-1.629	202364_at		MXI1	MAX interactor 1	Nucleus	transcription regulator
1.00E-03	-1.629	218196_at	D	OSTM1	osteopetrosis associated transmembrane protein 1	Plasma Membrane	other
1.00E-03	-1.628	200923_at		LGALS3BP	lectin, galactoside-binding, soluble, 3 binding protein	Plasma Membrane	transmembrane receptor
1.00E-03	-1.628	228411_at	D	PARD3B	par-3 partitioning defective 3 homolog B (C. elegans)	Plasma Membrane	other
1.00E-03	-1.627	222756_s_at	D	ARRB1	arrestin, beta 1	Cytoplasm	other
1.00E-03	-1.626	225010_at		CCDC6	coiled-coil domain containing 6	Cytoplasm	other
5.50E-03	-1.626	234018_s_at		SEL1L2	sel-1 suppressor of lin-12-like 2 (C. elegans)	unknown	other
1.00E-03	-1.626	226489_at	D	TMCC3	transmembrane and coiled-coil domain family 3	unknown	other
1.00E-03	-1.625	216550_x_at	D	ANKRD12	ankyrin repeat domain 12	Nucleus	other
1.00E-03	-1.625	1555538_s_at		FAM9B	family with sequence similarity 9, member B	Nucleus	other
1.00E-03	-1.625	204629_at	D	PARVB	parvin, beta	Cytoplasm	other
1.00E-03	-1.623	206315_at		CRLF1	cytokine receptor-like factor 1	Extracellular Space	other
1.00E-03	-1.623	218825_at		EGFL7	EGF-like-domain, multiple 7	Extracellular Space	other
2.00E-03	-1.622	218943_s_at	D	DDX58	DEAD (Asp-Glu-Ala-Asp) box polypeptide 58	Cytoplasm	enzyme
1.00E-03	-1.622	205668_at		LY75	lymphocyte antigen 75	Plasma Membrane	other
2.00E-03	-1.622	204991_s_at	D	NF2	neurofibromin 2 (merlin)	Plasma Membrane	other
1.00E-03	-1.622	201462_at		SCRN1	secernin 1	Cytoplasm	other
1.00E-03	-1.622	235591_at		SSTR1	somatostatin receptor 1	Plasma Membrane	G-protein coupled receptor
5.75E-03	-1.621	221935_s_at		C3orf64	chromosome 3 open reading frame 64	unknown	other
1.00E-03	-1.621	205186_at	D	DNALI1	dynein, axonemal, light intermediate chain 1	Cytoplasm	other
7.75E-03	-1.621	218847_at		IGF2BP2	insulin-like growth factor 2 mRNA binding protein 2	Cytoplasm	translation regulator
8.12E-03	-1.621	217739_s_at	D	NAMPT	nicotinamide phosphoribosyltransferase	Extracellular Space	cytokine
1.00E-03	-1.621	224564_s_at	D	RTN3	reticulon 3	Cytoplasm	other
1.00E-03	-1.621	222258_s_at		SH3BP4	SH3-domain binding protein 4	unknown	other
2.50E-03	-1.620	203139_at		DAPK1	death-associated protein kinase 1	Cytoplasm	kinase
3.00E-03	-1.620	209417_s_at		IFI35	interferon-induced protein 35	Nucleus	other
5.00E-03	-1.620	204933_s_at	D	TNFRSF11B	tumor necrosis factor receptor superfamily, member 11b	Plasma Membrane	transmembrane receptor
1.00E-03	-1.619	1554176_a_at		C3orf33	chromosome 3 open reading frame 33	unknown	other
3.50E-03	-1.619	224829_at	D	CPEB4	cytoplasmic polyadenylation element binding protein 4	unknown	other
6.12E-03	-1.619	228391_at	D	CYP4V2	cytochrome P450, family 4, subfamily V, polypeptide 2	Cytoplasm	enzyme
1.01E-02	-1.619	230129_at		PSTK	phosphoseryl-tRNA kinase	Cytoplasm	kinase
1.00E-03	-1.618	229285_at		RNASEL	ribonuclease L (2',5'-oligoisoadenylate synthetase-dependent)	Cytoplasm	enzyme
1.00E-03	-1.617	210548_at	D	CCL23	chemokine (C-C motif) ligand 23	Extracellular Space	cytokine
1.00E-03	-1.617	204755_x_at	D	HLF	hepatic leukemia factor	Nucleus	transcription regulator
1.00E-03	-1.616	224252_s_at	D	FXYD5	FXYD domain containing ion transport regulator 5	Plasma Membrane	ion channel
9.12E-03	-1.616	232397_at		LOC100507039	hypothetical LOC100507039	unknown	other
1.00E-03	-1.616	226039_at	D	MGAT4A	mannosyl (alpha-1,3-)-glycoprotein beta-1,4-N-acetylglucosaminyltransferase, isozyme A	Cytoplasm	enzyme
1.00E-03	-1.616	219689_at		SEMA3G	sema domain, immunoglobulin domain (Ig), short basic domain, secreted, (semaphorin) 3G	unknown	other
1.00E-03	-1.616	234734_s_at	D	TNRC6A	trinucleotide repeat containing 6A	Nucleus	other
1.00E-03	-1.613	241607_at		LOC100131700	quinone oxidoreductase-like protein 2 pseudogene	unknown	other
1.00E-03	-1.613	232232_s_at		SLC22A16	solute carrier family 22 (organic cation/carnitine transporter), member 16	Plasma Membrane	transporter
1.00E-03	-1.613	204772_s_at		TTF1	transcription termination factor, RNA polymerase I	Nucleus	transcription regulator
1.00E-03	-1.612	227550_at		GFRA1	GDNF family receptor alpha 1	Plasma Membrane	transmembrane receptor
1.00E-03	-1.612	212046_x_at		MAPK3	mitogen-activated protein kinase 3	Cytoplasm	kinase
1.00E-03	-1.611	209321_s_at	D	ADCY3	adenylate cyclase 3	Plasma Membrane	enzyme
1.00E-03	-1.611	214151_s_at	D	CCPG1	cell cycle progression 1	unknown	other
1.00E-03	-1.611	203620_s_at		FCHSD2	FCH and double SH3 domains 2	unknown	other
2.00E-03	-1.610	227180_at		ELOVL7	ELOVL fatty acid elongase 7	Cytoplasm	enzyme
1.00E-03	-1.610	212688_at		PIK3CB	phosphoinositide-3-kinase, catalytic, beta polypeptide	Cytoplasm	kinase
1.00E-03	-1.610	207643_s_at		TNFRSF1A	tumor necrosis factor receptor superfamily, member 1A	Plasma Membrane	transmembrane receptor
1.00E-03	-1.610	223167_s_at	D	USP25	ubiquitin specific peptidase 25	unknown	peptidase
1.00E-03	-1.609	201590_x_at	D	ANXA2	annexin A2	Plasma Membrane	other
1.00E-03	-1.609	226638_at	D	ARHGAP23	Rho GTPase activating protein 23	unknown	other
1.00E-03	-1.609	218793_s_at	D	SCML1	sex comb on midleg-like 1 (Drosophila)	Nucleus	transcription regulator
1.00E-03	-1.608	236548_at	D	GIPC2	GIPC PDZ domain containing family, member 2	Cytoplasm	other
1.00E-03	-1.608	202990_at		PYGL	phosphorylase, glycogen, liver	Cytoplasm	enzyme
3.00E-03	-1.607	203323_at	D	CAV2	caveolin 2	Plasma Membrane	other
7.12E-03	-1.607	1560274_at		WTAP	Wilms tumor 1 associated protein	Nucleus	other
2.00E-03	-1.605	208146_s_at		CPVL	carboxypeptidase, vitellogenic-like	unknown	peptidase
2.50E-03	-1.605	226743_at		SLFN11	schlafen family member 11	Nucleus	enzyme
1.50E-03	-1.604	230418_s_at	D	GALNTL1	UDP-N-acetyl-alpha-D-galactosamine:polypeptide N-acetylgalactosaminyltransferase-like 1	Cytoplasm	enzyme
1.00E-03	-1.604	221816_s_at		PHF11	PHD finger protein 11	unknown	other
1.00E-03	-1.604	235570_at	D	RBMS3	RNA binding motif, single stranded interacting protein 3	unknown	other
5.00E-03	-1.603	221900_at	D	COL8A2	collagen, type VIII, alpha 2	Extracellular Space	other
1.00E-03	-1.603	205384_at		FXYD1	FXYD domain containing ion transport regulator 1	Plasma Membrane	ion channel
1.00E-03	-1.603	235467_s_at	D	KCNC4	potassium voltage-gated channel, Shaw-related subfamily, member 4	Plasma Membrane	ion channel
3.00E-03	-1.603	208534_s_at	D	RASA4/RASA4B	RAS p21 protein activator 4	Cytoplasm	other
1.00E-03	-1.602	38037_at	D	HBEGF	heparin-binding EGF-like growth factor	Extracellular Space	growth factor
1.00E-03	-1.602	216973_s_at	D	HOXB7	homeobox B7	Nucleus	transcription regulator
8.55E-03	-1.602	202743_at	D	PIK3R3	phosphoinositide-3-kinase, regulatory subunit 3 (gamma)	Cytoplasm	other
1.00E-03	-1.602	208740_at	D	SAP18	Sin3A-associated protein, 18kDa	Nucleus	transcription regulator
1.00E-03	-1.602	225175_s_at	D	SLC44A2	solute carrier family 44, member 2	Extracellular Space	transporter
1.00E-03	-1.601	205715_at		BST1 (includes EG:12182)	bone marrow stromal cell antigen 1	Plasma Membrane	enzyme
1.00E-03	-1.601	236644_at	D	RNF180	ring finger protein 180	Cytoplasm	enzyme
1.00E-03	-1.601	226342_at	D	SPTBN1	spectrin, beta, non-erythrocytic 1	Plasma Membrane	other
1.00E-03	-1.600	205846_at	D	PTPRB	protein tyrosine phosphatase, receptor type, B	Plasma Membrane	phosphatase
2.50E-03	-1.599	231067_s_at	D	AKAP12	A kinase (PRKA) anchor protein 12	Cytoplasm	transporter
1.00E-03	-1.599	235104_at	D	ERAP2	endoplasmic reticulum aminopeptidase 2	Cytoplasm	peptidase
1.00E-03	-1.599	200696_s_at		GSN	gelsolin	Extracellular Space	other
1.00E-03	-1.599	212242_at		TUBA4A	tubulin, alpha 4a	Cytoplasm	other
1.00E-03	-1.598	40489_at	D	ATN1	atrophin 1	Nucleus	transcription regulator
1.00E-03	-1.598	206284_x_at	D	CLTB	clathrin, light chain B	Plasma Membrane	other
1.00E-03	-1.597	218276_s_at	D	SAV1	salvador homolog 1 (Drosophila)	Cytoplasm	other
2.00E-03	-1.595	1552424_at		KLHL10	kelch-like 10 (Drosophila)	Nucleus	other
2.00E-03	-1.595	219157_at		KLHL2	kelch-like 2, Mayven (Drosophila)	Cytoplasm	transporter
9.58E-03	-1.594	242488_at	D	CHRM3	cholinergic receptor, muscarinic 3	Plasma Membrane	G-protein coupled receptor
2.00E-03	-1.594	229844_at	D	FOXP1	forkhead box P1	Nucleus	transcription regulator
2.00E-03	-1.594	207334_s_at	D	TGFBR2	transforming growth factor, beta receptor II (70/80kDa)	Plasma Membrane	kinase
1.00E-03	-1.593	229893_at	D	FRMD3	FERM domain containing 3	unknown	other
1.00E-03	-1.593	212935_at	D	MCF2L	MCF.2 cell line derived transforming sequence-like	Cytoplasm	other
4.75E-03	-1.592	1565228_s_at		ALB	albumin	Extracellular Space	transporter
1.00E-03	-1.592	219821_s_at		GFOD1	glucose-fructose oxidoreductase domain containing 1	unknown	enzyme
1.00E-03	-1.592	212390_at	D	PDE4DIP	phosphodiesterase 4D interacting protein	Cytoplasm	enzyme
1.00E-03	-1.591	224655_at	D	AK3	adenylate kinase 3	Cytoplasm	kinase
1.00E-03	-1.591	221511_x_at	D	CCPG1	cell cycle progression 1	unknown	other
1.00E-03	-1.591	221675_s_at	D	CHPT1	choline phosphotransferase 1	unknown	enzyme
2.00E-03	-1.591	203058_s_at	D	PAPSS2	3'-phosphoadenosine 5'-phosphosulfate synthase 2	Cytoplasm	enzyme
2.00E-03	-1.591	224928_at		SETD7	SET domain containing (lysine methyltransferase) 7	Nucleus	enzyme
1.00E-03	-1.590	228256_s_at	D	EPB41L4A	erythrocyte membrane protein band 4.1 like 4A	unknown	other
1.00E-03	-1.590	226985_at	D	FGD5	FYVE, RhoGEF and PH domain containing 5	Cytoplasm	other
2.00E-03	-1.590	230291_s_at	D	NFIB	nuclear factor I/B	Nucleus	transcription regulator
1.00E-03	-1.589	239272_at	D	MMP28	matrix metallopeptidase 28	Extracellular Space	peptidase
2.00E-03	-1.588	216202_s_at	D	SPTLC2	serine palmitoyltransferase, long chain base subunit 2	Cytoplasm	enzyme
1.00E-03	-1.587	214545_s_at	D	PROSC	proline synthetase co-transcribed homolog (bacterial)	Cytoplasm	enzyme
1.00E-03	-1.587	211382_s_at	D	TACC2	transforming, acidic coiled-coil containing protein 2	Nucleus	other
5.12E-03	-1.587	221747_at		TNS1	tensin 1	Plasma Membrane	other
1.00E-03	-1.586	203641_s_at	D	COBLL1	COBL-like 1	unknown	other
3.50E-03	-1.586	203835_at		LRRC32	leucine rich repeat containing 32	Plasma Membrane	other
3.00E-03	-1.586	202625_at	D	LYN	v-yes-1 Yamaguchi sarcoma viral related oncogene homolog	Cytoplasm	kinase
2.00E-03	-1.586	226850_at		SUMF1	sulfatase modifying factor 1	Cytoplasm	other
1.00E-03	-1.584	209614_at	D	ADH1B	alcohol dehydrogenase 1B (class I), beta polypeptide	Cytoplasm	enzyme
7.69E-03	-1.584	225342_at		AK4	adenylate kinase 4	Cytoplasm	kinase
1.00E-03	-1.584	230652_at	D	ARAF	v-raf murine sarcoma 3611 viral oncogene homolog	Cytoplasm	kinase
1.00E-03	-1.584	217371_s_at	D	IL15 (includes EG:16168)	interleukin 15	Extracellular Space	cytokine
1.00E-03	-1.584	228937_at	D	LACC1	laccase (multicopper oxidoreductase) domain containing 1	unknown	other
2.00E-03	-1.583	203608_at		ALDH5A1	aldehyde dehydrogenase 5 family, member A1	Cytoplasm	enzyme
1.00E-03	-1.583	232276_at	D	HS6ST3	heparan sulfate 6-O-sulfotransferase 3	unknown	enzyme
1.00E-03	-1.583	244533_at	D	PTPN14	protein tyrosine phosphatase, non-receptor type 14	Cytoplasm	phosphatase
1.00E-03	-1.583	231851_at		RAVER2	ribonucleoprotein, PTB-binding 2	Nucleus	other
1.00E-03	-1.583	230036_at		SAMD9L	sterile alpha motif domain containing 9-like	unknown	other
7.00E-03	-1.583	216339_s_at	D	TNXB	tenascin XB	Extracellular Space	other
1.00E-03	-1.582	220016_at	D	AHNAK	AHNAK nucleoprotein	Nucleus	other
1.00E-03	-1.582	228665_at	D	CYYR1	cysteine/tyrosine-rich 1	unknown	other
2.00E-03	-1.582	1557821_at		LOC283547	hypothetical LOC283547	unknown	other
1.00E-03	-1.581	211984_at	D	CALM1 (includes others)	calmodulin 1 (phosphorylase kinase, delta)	unknown	other
1.00E-03	-1.581	201718_s_at	D	EPB41L2	erythrocyte membrane protein band 4.1-like 2	Plasma Membrane	other
3.00E-03	-1.581	206544_x_at	D	SMARCA2	SWI/SNF related, matrix associated, actin dependent regulator of chromatin, subfamily a, member 2	Nucleus	transcription regulator
2.00E-03	-1.581	202289_s_at	D	TACC2	transforming, acidic coiled-coil containing protein 2	Nucleus	other
1.50E-03	-1.580	209312_x_at	D	HLA-DRB1	major histocompatibility complex, class II, DR beta 1	Plasma Membrane	transmembrane receptor
6.81E-03	-1.580	219681_s_at		RAB11FIP1	RAB11 family interacting protein 1 (class I)	Cytoplasm	other
1.00E-03	-1.580	225354_s_at	D	SH3BGRL2	SH3 domain binding glutamic acid-rich protein like 2	Plasma Membrane	other
1.00E-03	-1.580	227725_at		ST6GALNAC1	ST6 (alpha-N-acetyl-neuraminyl-2,3-beta-galactosyl-1,3)-N-acetylgalactosaminide alpha-2,6-sialyltransferase 1	Cytoplasm	enzyme
2.00E-03	-1.579	225041_at	D	MPHOSPH8	M-phase phosphoprotein 8	Nucleus	transcription regulator
2.00E-03	-1.578	205357_s_at		AGTR1	angiotensin II receptor, type 1	Plasma Membrane	G-protein coupled receptor
1.00E-03	-1.578	201666_at		TIMP1	TIMP metallopeptidase inhibitor 1	Extracellular Space	other
5.50E-03	-1.577	1552705_at		DUSP19	dual specificity phosphatase 19	Cytoplasm	phosphatase
1.00E-03	-1.576	210155_at		MYOC	myocilin, trabecular meshwork inducible glucocorticoid response	Cytoplasm	other
2.00E-03	-1.576	226806_s_at	D	NFIA	nuclear factor I/A	Nucleus	transcription regulator
5.75E-03	-1.576	1553965_x_at	D	RHOB	ras homolog gene family, member B	Cytoplasm	enzyme
1.00E-03	-1.575	226955_at		AFAP1L1	actin filament associated protein 1-like 1	unknown	other
1.00E-03	-1.575	205420_at	D	PEX7 (includes EG:18634)	peroxisomal biogenesis factor 7	Cytoplasm	transporter
1.00E-03	-1.575	228489_at	D	TM4SF18	transmembrane 4 L six family member 18	unknown	other
1.00E-03	-1.574	1553266_at		CNOT6L	CCR4-NOT transcription complex, subunit 6-like	Cytoplasm	other
4.00E-03	-1.574	209815_at	D	PTCH1	patched 1	Plasma Membrane	transmembrane receptor
5.75E-03	-1.572	235610_at	D	ALKBH8	alkB, alkylation repair homolog 8 (E. coli)	Cytoplasm	enzyme
7.00E-03	-1.572	205632_s_at		PIP5K1B	phosphatidylinositol-4-phosphate 5-kinase, type I, beta	Cytoplasm	kinase
1.00E-03	-1.571	204306_s_at		CD151	CD151 molecule (Raph blood group)	Plasma Membrane	other
1.00E-03	-1.571	211075_s_at	D	CD47	CD47 molecule	Plasma Membrane	other
1.00E-03	-1.571	219719_at		HIGD1B	HIG1 hypoxia inducible domain family, member 1B	unknown	other
3.00E-03	-1.571	221884_at	D	MECOM	MDS1 and EVI1 complex locus	Nucleus	transcription regulator
1.00E-03	-1.570	202053_s_at	D	ALDH3A2	aldehyde dehydrogenase 3 family, member A2	Cytoplasm	enzyme
1.00E-03	-1.570	201990_s_at	D	CREBL2	cAMP responsive element binding protein-like 2	Nucleus	transcription regulator
4.00E-03	-1.570	201280_s_at	D	DAB2	disabled homolog 2, mitogen-responsive phosphoprotein (Drosophila)	Plasma Membrane	other
1.00E-03	-1.569	204848_x_at	D	HBG2	hemoglobin, gamma G	Cytoplasm	other
1.00E-03	-1.569	225880_at	D	TOR1AIP2	torsin A interacting protein 2	Cytoplasm	other
7.59E-03	-1.568	238723_at		ATXN3	ataxin 3	Nucleus	other
2.00E-03	-1.568	1568597_at		LOC646762	hypothetical LOC646762	unknown	other
5.62E-03	-1.568	204467_s_at	D	SNCA	synuclein, alpha (non A4 component of amyloid precursor)	Cytoplasm	other
1.00E-03	-1.567	204693_at		CDC42EP1	CDC42 effector protein (Rho GTPase binding) 1	Extracellular Space	other
2.00E-03	-1.567	226818_at	D	MPEG1	macrophage expressed 1	Cytoplasm	other
2.50E-03	-1.566	39248_at		AQP3	aquaporin 3 (Gill blood group)	Plasma Membrane	transporter
1.00E-03	-1.566	238071_at		LCN10	lipocalin 10	Extracellular Space	other
2.50E-03	-1.565	202920_at		ANK2	ankyrin 2, neuronal	Plasma Membrane	other
2.00E-03	-1.565	201508_at		IGFBP4	insulin-like growth factor binding protein 4	Extracellular Space	other
2.00E-03	-1.565	239609_s_at	D	LPCAT4	lysophosphatidylcholine acyltransferase 4	unknown	other
1.00E-03	-1.564	212217_at	D	PREPL	prolyl endopeptidase-like	unknown	peptidase
2.00E-03	-1.564	227167_s_at	D	RASSF3	Ras association (RalGDS/AF-6) domain family member 3	unknown	other
1.00E-03	-1.564	236207_at	D	SSFA2	sperm specific antigen 2	Plasma Membrane	other
1.00E-03	-1.564	208829_at		TAPBP	TAP binding protein (tapasin)	Cytoplasm	transporter
1.00E-03	-1.564	234980_at	D	TMEM56	transmembrane protein 56	unknown	other
1.50E-03	-1.563	202023_at		EFNA1	ephrin-A1	Plasma Membrane	other
7.56E-03	-1.563	226103_at	D	NEXN	nexilin (F actin binding protein)	Plasma Membrane	other
1.00E-03	-1.563	201649_at		UBE2L6	ubiquitin-conjugating enzyme E2L 6	Cytoplasm	enzyme
1.00E-03	-1.562	207667_s_at	D	MAP2K3	mitogen-activated protein kinase kinase 3	Cytoplasm	kinase
1.00E-03	-1.562	217848_s_at		PPA1	pyrophosphatase (inorganic) 1	Cytoplasm	enzyme
1.00E-03	-1.562	209877_at		SNCG	synuclein, gamma (breast cancer-specific protein 1)	Cytoplasm	other
1.00E-03	-1.560	206756_at		CHST7	carbohydrate (N-acetylglucosamine 6-O) sulfotransferase 7	Cytoplasm	enzyme
1.00E-03	-1.560	238964_at	D	FIGN	fidgetin	Nucleus	other
1.00E-03	-1.560	207180_s_at	D	HTATIP2	HIV-1 Tat interactive protein 2, 30kDa	Nucleus	transcription regulator
1.00E-03	-1.560	218484_at		NDUFA4L2	NADH dehydrogenase (ubiquinone) 1 alpha subcomplex, 4-like 2	unknown	enzyme
1.00E-03	-1.560	217770_at		PIGT	phosphatidylinositol glycan anchor biosynthesis, class T	Cytoplasm	enzyme
2.00E-03	-1.560	238513_at		PRRG4	proline rich Gla (G-carboxyglutamic acid) 4 (transmembrane)	Plasma Membrane	other
3.00E-03	-1.559	243901_at		ALDOB	aldolase B, fructose-bisphosphate	Cytoplasm	enzyme
1.00E-03	-1.559	201700_at		CCND3	cyclin D3	Nucleus	other
9.56E-03	-1.559	1564052_at		TREML4	triggering receptor expressed on myeloid cells-like 4	unknown	other
1.00E-03	-1.558	235369_at	D	C14orf28	chromosome 14 open reading frame 28	unknown	other
2.50E-03	-1.558	227240_at		NGEF	neuronal guanine nucleotide exchange factor	Cytoplasm	other
1.00E-03	-1.557	204610_s_at		CCDC85B	coiled-coil domain containing 85B	Cytoplasm	other
1.00E-03	-1.557	220187_at	D	STEAP4	STEAP family member 4	Plasma Membrane	other
4.00E-03	-1.557	226482_s_at		TSTD1	thiosulfate sulfurtransferase (rhodanese)-like domain containing 1	Cytoplasm	other
1.00E-03	-1.555	221870_at	D	EHD2	EH-domain containing 2	Nucleus	other
2.00E-03	-1.555	1560890_at		LOC100505875	hypothetical LOC100505875	unknown	other
1.00E-03	-1.555	205407_at		RECK	reversion-inducing-cysteine-rich protein with kazal motifs	Plasma Membrane	other
1.00E-03	-1.554	200623_s_at	D	CALM1 (includes others)	calmodulin 1 (phosphorylase kinase, delta)	unknown	other
5.25E-03	-1.554	227166_at		DNAJC18	DnaJ (Hsp40) homolog, subfamily C, member 18	unknown	enzyme
1.00E-03	-1.554	207231_at	D	DZIP3	DAZ interacting protein 3, zinc finger	Cytoplasm	enzyme
1.00E-03	-1.553	204497_at		ADCY9	adenylate cyclase 9	Plasma Membrane	enzyme
1.00E-03	-1.553	214318_s_at	D	FRY	furry homolog (Drosophila)	unknown	other
1.00E-03	-1.553	213343_s_at	D	GDPD5	glycerophosphodiester phosphodiesterase domain containing 5	unknown	other
1.00E-03	-1.553	214852_x_at	D	VPS13A	vacuolar protein sorting 13 homolog A (S. cerevisiae)	Cytoplasm	transporter
1.00E-03	-1.552	224893_at		ATL3	atlastin GTPase 3	Cytoplasm	other
1.00E-03	-1.552	212195_at	D	IL6ST	interleukin 6 signal transducer (gp130, oncostatin M receptor)	Plasma Membrane	transmembrane receptor
3.00E-03	-1.552	212958_x_at	D	PAM	peptidylglycine alpha-amidating monooxygenase	Plasma Membrane	enzyme
1.00E-03	-1.552	240289_at	D	PDLIM3	PDZ and LIM domain 3	Cytoplasm	other
4.00E-03	-1.551	200879_s_at	D	EPAS1	endothelial PAS domain protein 1	Nucleus	transcription regulator
1.00E-03	-1.551	227948_at	D	FGD4	FYVE, RhoGEF and PH domain containing 4	Cytoplasm	other
1.00E-03	-1.551	219615_s_at		KCNK5	potassium channel, subfamily K, member 5	Plasma Membrane	ion channel
2.00E-03	-1.550	227463_at		ACE	angiotensin I converting enzyme (peptidyl-dipeptidase A) 1	Plasma Membrane	peptidase
1.00E-03	-1.550	208816_x_at		ANX2P2	annexin A2 pseudogene 2	unknown	other
1.00E-03	-1.550	219049_at		CSGALNACT1	chondroitin sulfate N-acetylgalactosaminyltransferase 1	Cytoplasm	enzyme
1.00E-03	-1.550	225078_at	D	EMP2	epithelial membrane protein 2	Plasma Membrane	other
1.00E-03	-1.550	221447_s_at	D	GLT8D2	glycosyltransferase 8 domain containing 2	unknown	enzyme
1.00E-03	-1.550	217076_s_at	D	HOXD3	homeobox D3	Nucleus	transcription regulator
3.50E-03	-1.550	1564202_at		LOC100131756	hypothetical LOC100131756	unknown	other
2.00E-03	-1.550	238844_s_at		NPHP1	nephronophthisis 1 (juvenile)	Nucleus	other
2.00E-03	-1.550	242905_at		PNO1	partner of NOB1 homolog (S. cerevisiae)	Nucleus	other
1.00E-03	-1.550	209481_at		SNRK	SNF related kinase	Cytoplasm	kinase
1.00E-03	-1.549	205507_at	D	ARHGEF15	Rho guanine nucleotide exchange factor (GEF) 15	Cytoplasm	other
1.00E-03	-1.549	226771_at		ATP8B2	ATPase, class I, type 8B, member 2	Plasma Membrane	transporter
1.00E-03	-1.549	211744_s_at	D	CD58	CD58 molecule	Plasma Membrane	other
1.00E-03	-1.549	229714_at	D	HS6ST3	heparan sulfate 6-O-sulfotransferase 3	unknown	enzyme
1.00E-03	-1.549	205006_s_at	D	NMT2	N-myristoyltransferase 2	Cytoplasm	enzyme
2.50E-03	-1.549	1559883_s_at	D	SAMHD1	SAM domain and HD domain 1	Nucleus	enzyme
1.00E-03	-1.549	206458_s_at	D	WNT2B	wingless-type MMTV integration site family, member 2B	Extracellular Space	other
1.00E-03	-1.548	209310_s_at	D	CASP4	caspase 4, apoptosis-related cysteine peptidase	Cytoplasm	peptidase
2.00E-03	-1.548	228760_at	D	SRSF8	serine/arginine-rich splicing factor 8	Nucleus	other
3.75E-03	-1.546	212185_x_at		MT2A	metallothionein 2A	Cytoplasm	other
2.00E-03	-1.546	1552789_at	D	SEC62 (includes EG:294912)	SEC62 homolog (S. cerevisiae)	Cytoplasm	transporter
1.00E-03	-1.546	219593_at		SLC15A3	solute carrier family 15, member 3	Cytoplasm	transporter
1.00E-03	-1.546	224981_at		TMEM219	transmembrane protein 219	Cytoplasm	other
1.00E-03	-1.545	225337_at	D	ABHD2	abhydrolase domain containing 2	unknown	enzyme
1.00E-03	-1.545	212221_x_at	D	IDS	iduronate 2-sulfatase	Cytoplasm	enzyme
1.00E-03	-1.545	215499_at	D	MAP2K3	mitogen-activated protein kinase kinase 3	Cytoplasm	kinase
2.00E-03	-1.545	206247_at		MICB	MHC class I polypeptide-related sequence B	Plasma Membrane	transmembrane receptor
1.00E-03	-1.544	206994_at		CST4	cystatin S	Extracellular Space	other
2.00E-03	-1.544	202962_at		KIF13B	kinesin family member 13B	Cytoplasm	other
1.00E-03	-1.544	230793_at	D	LRRC16A	leucine rich repeat containing 16A	Cytoplasm	enzyme
1.00E-03	-1.544	212494_at		TENC1	tensin like C1 domain containing phosphatase (tensin 2)	Plasma Membrane	other
1.00E-03	-1.544	203273_s_at		TUSC2	tumor suppressor candidate 2	Nucleus	other
1.00E-03	-1.543	1553133_at	D	C9orf72	chromosome 9 open reading frame 72	unknown	other
1.00E-03	-1.543	235175_at		GBP4	guanylate binding protein 4	Cytoplasm	enzyme
1.00E-03	-1.542	225618_at	D	ARHGAP27 (includes EG:201176)	Rho GTPase activating protein 27	Cytoplasm	other
6.25E-03	-1.542	212614_at	D	ARID5B	AT rich interactive domain 5B (MRF1-like)	Nucleus	transcription regulator
2.00E-03	-1.542	218313_s_at	D	GALNT7	UDP-N-acetyl-alpha-D-galactosamine:polypeptide N-acetylgalactosaminyltransferase 7 (GalNAc-T7)	Cytoplasm	enzyme
2.00E-03	-1.540	225755_at		KLHDC8B	kelch domain containing 8B	Cytoplasm	other
2.00E-03	-1.539	211265_at	D	PTGER3	prostaglandin E receptor 3 (subtype EP3)	Plasma Membrane	G-protein coupled receptor
2.00E-03	-1.538	224151_s_at	D	AK3	adenylate kinase 3	Cytoplasm	kinase
1.00E-03	-1.538	226710_at		C8orf82	chromosome 8 open reading frame 82	Cytoplasm	other
1.00E-03	-1.538	211248_s_at		CHRD	chordin	Extracellular Space	other
1.00E-03	-1.538	203633_at	D	CPT1A	carnitine palmitoyltransferase 1A (liver)	Cytoplasm	enzyme
1.00E-03	-1.538	227976_at		CXorf69	chromosome X open reading frame 69	unknown	other
1.00E-03	-1.538	204220_at		GMFG	glia maturation factor, gamma	Cytoplasm	growth factor
1.00E-03	-1.538	205376_at	D	INPP4B	inositol polyphosphate-4-phosphatase, type II, 105kDa	unknown	phosphatase
1.00E-03	-1.538	217892_s_at	D	LIMA1	LIM domain and actin binding 1	Cytoplasm	other
4.00E-03	-1.538	204249_s_at		LMO2	LIM domain only 2 (rhombotin-like 1)	Nucleus	other
1.00E-03	-1.538	214853_s_at		SHC1 (includes EG:20416)	SHC (Src homology 2 domain containing) transforming protein 1	Cytoplasm	other
1.00E-03	-1.537	205172_x_at	D	CLTB	clathrin, light chain B	Plasma Membrane	other
1.00E-03	-1.537	228450_at		PLEKHA7	pleckstrin homology domain containing, family A member 7	Cytoplasm	other
1.00E-03	-1.536	225411_at		TMEM87B	transmembrane protein 87B	unknown	other
1.00E-03	-1.536	221029_s_at		WNT5B	wingless-type MMTV integration site family, member 5B	Extracellular Space	other
1.00E-03	-1.535	214152_at	D	CCPG1	cell cycle progression 1	unknown	other
1.00E-03	-1.535	214797_s_at		CDK18	cyclin-dependent kinase 18	Cytoplasm	kinase
1.00E-03	-1.535	201906_s_at	D	CTDSPL	CTD (carboxy-terminal domain, RNA polymerase II, polypeptide A) small phosphatase-like	Nucleus	other
1.00E-03	-1.535	221510_s_at	D	GLS	glutaminase	Cytoplasm	enzyme
2.50E-03	-1.535	222860_s_at	D	PDGFD	platelet derived growth factor D	Extracellular Space	growth factor
2.50E-03	-1.535	202771_at	D	PIEZO1	piezo-type mechanosensitive ion channel component 1	unknown	other
1.00E-03	-1.535	209325_s_at	D	RGS16	regulator of G-protein signaling 16	Cytoplasm	other
1.00E-03	-1.535	206518_s_at		RGS9	regulator of G-protein signaling 9	Cytoplasm	enzyme
1.00E-03	-1.535	205611_at		TNFSF12	tumor necrosis factor (ligand) superfamily, member 12	Extracellular Space	cytokine
1.00E-03	-1.535	203598_s_at	D	WBP4	WW domain binding protein 4 (formin binding protein 21)	Cytoplasm	other
1.00E-03	-1.534	210896_s_at	D	ASPH	aspartate beta-hydroxylase	Cytoplasm	enzyme
1.00E-03	-1.534	208555_x_at		CST2	cystatin SA	Extracellular Space	other
1.00E-03	-1.534	223757_at	D	DIO3OS	DIO3 opposite strand/antisense RNA (non-protein coding)	unknown	other
1.00E-03	-1.534	223445_at	D	DTNBP1	dystrobrevin binding protein 1	Plasma Membrane	other
5.87E-03	-1.534	218918_at		MAN1C1	mannosidase, alpha, class 1C, member 1	Cytoplasm	enzyme
1.00E-03	-1.534	204613_at		PLCG2	phospholipase C, gamma 2 (phosphatidylinositol-specific)	Cytoplasm	enzyme
6.87E-03	-1.534	238772_at		ZNF207	zinc finger protein 207	Nucleus	transcription regulator
2.00E-03	-1.533	201537_s_at	D	DUSP3	dual specificity phosphatase 3	Cytoplasm	phosphatase
1.00E-03	-1.533	226984_at	D	FGD5	FYVE, RhoGEF and PH domain containing 5	Cytoplasm	other
1.00E-03	-1.533	230744_at		FSTL1	follistatin-like 1	Extracellular Space	other
5.12E-03	-1.533	224565_at		NEAT1	nuclear paraspeckle assembly transcript 1 (non-protein coding)	unknown	other
1.00E-03	-1.533	1555388_s_at	D	SNX25	sorting nexin 25	unknown	other
1.00E-03	-1.532	210358_x_at	D	GATA2	GATA binding protein 2	Nucleus	transcription regulator
1.00E-03	-1.532	235331_x_at	D	PCGF5	polycomb group ring finger 5	Cytoplasm	other
2.00E-03	-1.532	213038_at	D	RNF19B	ring finger protein 19B	unknown	other
1.00E-03	-1.530	212641_at	D	HIVEP2	human immunodeficiency virus type I enhancer binding protein 2	Nucleus	transcription regulator
1.00E-03	-1.530	223764_x_at	D	NIPSNAP3B	nipsnap homolog 3B (C. elegans)	Cytoplasm	other
6.75E-03	-1.529	1556017_at		NBEAL2	neurobeachin-like 2	unknown	other
1.00E-03	-1.529	210174_at	D	NR5A2	nuclear receptor subfamily 5, group A, member 2	Nucleus	ligand-dependent nuclear receptor
1.00E-03	-1.529	212636_at	D	QKI	QKI, KH domain containing, RNA binding	Nucleus	other
2.00E-03	-1.529	209324_s_at	D	RGS16	regulator of G-protein signaling 16	Cytoplasm	other
1.00E-03	-1.528	219431_at		ARHGAP10	Rho GTPase activating protein 10	Cytoplasm	other
2.00E-03	-1.528	238647_at	D	C14orf28	chromosome 14 open reading frame 28	unknown	other
1.00E-03	-1.528	227177_at		CORO2A	coronin, actin binding protein, 2A	Cytoplasm	other
1.00E-03	-1.528	225935_at	D	CUX1	cut-like homeobox 1	Nucleus	transcription regulator
1.00E-03	-1.528	242828_at	D	FIGN	fidgetin	Nucleus	other
1.00E-03	-1.526	43427_at	D	ACACB	acetyl-CoA carboxylase beta	Cytoplasm	enzyme
2.00E-03	-1.526	34210_at		CD52	CD52 molecule	Plasma Membrane	other
1.00E-03	-1.526	200678_x_at	D	GRN	granulin	Extracellular Space	growth factor
1.00E-03	-1.526	227131_at	D	MAP3K3	mitogen-activated protein kinase kinase kinase 3	Cytoplasm	kinase
1.00E-03	-1.524	202484_s_at	D	MBD2	methyl-CpG binding domain protein 2	Nucleus	transcription regulator
1.00E-03	-1.524	209272_at	D	NAB1	NGFI-A binding protein 1 (EGR1 binding protein 1)	Nucleus	transcription regulator
3.25E-03	-1.524	207469_s_at		PIR	pirin (iron-binding nuclear protein)	Nucleus	transcription regulator
1.00E-03	-1.524	222559_s_at	D	RPRD1A	regulation of nuclear pre-mRNA domain containing 1A	unknown	other
1.00E-03	-1.524	201819_at	D	SCARB1	scavenger receptor class B, member 1	Plasma Membrane	transporter
3.50E-03	-1.523	205082_s_at	D	AOX1	aldehyde oxidase 1	Cytoplasm	enzyme
2.00E-03	-1.523	219427_at		FAT4	FAT tumor suppressor homolog 4 (Drosophila)	unknown	other
1.00E-03	-1.523	210619_s_at		HYAL1	hyaluronoglucosaminidase 1	Cytoplasm	enzyme
1.00E-03	-1.523	201124_at	D	ITGB5	integrin, beta 5	Plasma Membrane	other
1.00E-03	-1.522	208858_s_at	D	ESYT1	extended synaptotagmin-like protein 1	unknown	other
1.00E-03	-1.522	201467_s_at	D	NQO1	NAD(P)H dehydrogenase, quinone 1	Cytoplasm	enzyme
1.00E-03	-1.522	212458_at		SPRED2	sprouty-related, EVH1 domain containing 2	Extracellular Space	cytokine
1.00E-03	-1.522	213361_at		TDRD7	tudor domain containing 7	Cytoplasm	other
1.00E-03	-1.522	225003_at		TMEM205	transmembrane protein 205	unknown	other
2.00E-03	-1.521	225833_at	D	DAGLB	diacylglycerol lipase, beta	Plasma Membrane	enzyme
1.00E-03	-1.521	209806_at		HIST1H2BJ/HIST1H2BK	histone cluster 1, H2bk	Nucleus	other
2.00E-03	-1.521	202498_s_at	D	SLC2A3	solute carrier family 2 (facilitated glucose transporter), member 3	Plasma Membrane	transporter
1.00E-03	-1.520	206833_s_at		ACYP2	acylphosphatase 2, muscle type	Cytoplasm	enzyme
1.00E-03	-1.520	224065_at		HIPK2	homeodomain interacting protein kinase 2	Nucleus	kinase
1.00E-03	-1.518	221042_s_at	D	CLMN	calmin (calponin-like, transmembrane)	Cytoplasm	other
2.00E-03	-1.518	210665_at	D	TFPI	tissue factor pathway inhibitor (lipoprotein-associated coagulation inhibitor)	Extracellular Space	other
1.00E-03	-1.517	1563034_at	D	GPD1	glycerol-3-phosphate dehydrogenase 1 (soluble)	Cytoplasm	enzyme
2.00E-03	-1.516	201675_at	D	AKAP1	A kinase (PRKA) anchor protein 1	Cytoplasm	other
2.00E-03	-1.516	230206_at	D	DOCK5	dedicator of cytokinesis 5	Cytoplasm	other
1.00E-03	-1.516	235349_at	D	FAM82A1	family with sequence similarity 82, member A1	Cytoplasm	other
1.00E-03	-1.516	209706_at	D	NKX3-1	NK3 homeobox 1	Nucleus	transcription regulator
2.50E-03	-1.515	226025_at	D	ANKRD28	ankyrin repeat domain 28	unknown	other
2.50E-03	-1.515	209683_at		FAM49A	family with sequence similarity 49, member A	unknown	other
1.00E-03	-1.515	209244_s_at	D	KIF1C	kinesin family member 1C	Cytoplasm	other
8.72E-03	-1.515	213067_at		MYH10	myosin, heavy chain 10, non-muscle	Cytoplasm	other
5.50E-03	-1.515	1552309_a_at	D	NEXN	nexilin (F actin binding protein)	Plasma Membrane	other
1.00E-03	-1.515	206875_s_at	D	SLK	STE20-like kinase	Nucleus	kinase
1.00E-03	-1.514	211373_s_at	D	PSEN2	presenilin 2 (Alzheimer disease 4)	Cytoplasm	peptidase
1.00E-03	-1.513	225334_at		C10orf32	chromosome 10 open reading frame 32	unknown	other
1.00E-03	-1.513	53071_s_at	D	C17orf101	chromosome 17 open reading frame 101	unknown	enzyme
1.00E-03	-1.513	216080_s_at	D	FADS3	fatty acid desaturase 3	Plasma Membrane	enzyme
1.00E-03	-1.513	225850_at	D	SFT2D1	SFT2 domain containing 1	unknown	other
1.00E-03	-1.513	219779_at	D	ZFHX4	zinc finger homeobox 4	unknown	other
3.50E-03	-1.512	218322_s_at		ACSL5	acyl-CoA synthetase long-chain family member 5	Cytoplasm	enzyme
4.50E-03	-1.512	1560382_at		GAB1	GRB2-associated binding protein 1	Cytoplasm	other
1.00E-03	-1.512	32137_at	D	JAG2	jagged 2	Extracellular Space	growth factor
3.00E-03	-1.512	224436_s_at		NIPSNAP3A	nipsnap homolog 3A (C. elegans)	Cytoplasm	other
4.00E-03	-1.512	228703_at		P4HA3	prolyl 4-hydroxylase, alpha polypeptide III	unknown	enzyme
1.00E-03	-1.512	203769_s_at	D	STS	steroid sulfatase (microsomal), isozyme S	Cytoplasm	enzyme
9.70E-03	-1.510	232843_s_at	D	DOCK8	dedicator of cytokinesis 8	Cytoplasm	other
1.00E-03	-1.510	202973_x_at	D	FAM13A	family with sequence similarity 13, member A	Cytoplasm	other
8.89E-03	-1.510	1561280_at		LOC284576	hypothetical LOC284576	unknown	other
1.00E-03	-1.510	1569264_at		LOC400655	hypothetical LOC400655	unknown	other
1.00E-03	-1.510	209253_at		SORBS3	sorbin and SH3 domain containing 3	Cytoplasm	other
1.00E-03	-1.510	202764_at		STIM1	stromal interaction molecule 1	Plasma Membrane	other
1.00E-03	-1.509	224882_at	D	ACSS1	acyl-CoA synthetase short-chain family member 1	Cytoplasm	enzyme
1.00E-03	-1.509	200706_s_at	D	LITAF	lipopolysaccharide-induced TNF factor	Nucleus	transcription regulator
1.00E-03	-1.509	228312_at		PI16	peptidase inhibitor 16	Extracellular Space	other
7.19E-03	-1.508	241869_at	D	APOL6	apolipoprotein L, 6	Extracellular Space	transporter
1.00E-03	-1.508	216041_x_at	D	GRN	granulin	Extracellular Space	growth factor
2.00E-03	-1.508	213033_s_at	D	NFIB	nuclear factor I/B	Nucleus	transcription regulator
1.00E-03	-1.508	212215_at	D	PREPL	prolyl endopeptidase-like	unknown	peptidase
2.00E-03	-1.508	226268_at	D	RAB21	RAB21, member RAS oncogene family	Cytoplasm	enzyme
2.50E-03	-1.508	218700_s_at		RAB7L1	RAB7, member RAS oncogene family-like 1	Cytoplasm	enzyme
1.50E-03	-1.508	223279_s_at		UACA	uveal autoantigen with coiled-coil domains and ankyrin repeats	Cytoplasm	other
1.50E-03	-1.507	208306_x_at	D	HLA-DRB1	major histocompatibility complex, class II, DR beta 1	Plasma Membrane	transmembrane receptor
1.00E-03	-1.507	227688_at		LRCH2	leucine-rich repeats and calponin homology (CH) domain containing 2	unknown	other
7.94E-03	-1.507	216899_s_at	D	SKAP2	src kinase associated phosphoprotein 2	Cytoplasm	other
1.00E-03	-1.506	201941_at	D	CPD	carboxypeptidase D	Extracellular Space	peptidase
2.00E-03	-1.506	212259_s_at	D	PBXIP1	pre-B-cell leukemia homeobox interacting protein 1	Nucleus	transcription regulator
1.00E-03	-1.505	210273_at	D	PCDH7	protocadherin 7	Plasma Membrane	other
2.00E-03	-1.505	203224_at	D	RFK	riboflavin kinase	Cytoplasm	kinase
1.00E-03	-1.505	206868_at		STARD8	StAR-related lipid transfer (START) domain containing 8	Cytoplasm	other
3.00E-03	-1.504	204075_s_at		CEP104	centrosomal protein 104kDa	Cytoplasm	other
1.00E-03	-1.504	214440_at		NAT1 (includes EG:116632)	N-acetyltransferase 1 (arylamine N-acetyltransferase)	Cytoplasm	enzyme
4.75E-03	-1.504	211274_at		TBX1	T-box 1	Nucleus	transcription regulator
6.87E-03	-1.503	212243_at	D	GCOM1	GRINL1A complex locus	Nucleus	other
1.00E-03	-1.503	225849_s_at	D	SFT2D1	SFT2 domain containing 1	unknown	other
1.00E-03	-1.503	202194_at		TMED5	transmembrane emp24 protein transport domain containing 5	Cytoplasm	other
1.00E-03	-1.502	209606_at		CYTIP	cytohesin 1 interacting protein	Cytoplasm	other
2.00E-03	-1.501	201005_at	D	CD9	CD9 molecule	Plasma Membrane	other
4.25E-03	-1.501	223287_s_at	D	FOXP1	forkhead box P1	Nucleus	transcription regulator
3.00E-03	-1.501	220646_s_at		KLRF1	killer cell lectin-like receptor subfamily F, member 1	Plasma Membrane	transmembrane receptor
1.00E-03	-1.501	228080_at		LAYN	layilin	Plasma Membrane	other
1.00E-03	-1.500	204516_at	D	ATXN7	ataxin 7	Nucleus	other
1.00E-03	-1.500	231183_s_at	D	JAG1	jagged 1	Extracellular Space	growth factor
2.00E-03	-1.500	219878_s_at	D	KLF13	Kruppel-like factor 13	Nucleus	transcription regulator
1.00E-03	-1.500	216100_s_at	D	TOR1AIP1	torsin A interacting protein 1	Nucleus	other
3.50E-03	-1.499	235401_s_at	D	FCRLA	Fc receptor-like A	Plasma Membrane	other
7.78E-03	-1.499	209823_x_at		HLA-DQB1	major histocompatibility complex, class II, DQ beta 1	Plasma Membrane	other
2.00E-03	-1.499	206698_at		XK	X-linked Kx blood group (McLeod syndrome)	Plasma Membrane	transporter
1.00E-03	-1.498	218983_at		C1RL	complement component 1, r subcomponent-like	Extracellular Space	peptidase
2.00E-03	-1.498	211122_s_at		CXCL11	chemokine (C-X-C motif) ligand 11	Extracellular Space	cytokine
1.00E-03	-1.498	222830_at	D	GRHL1	grainyhead-like 1 (Drosophila)	Nucleus	transcription regulator
2.00E-03	-1.498	212196_at	D	IL6ST	interleukin 6 signal transducer (gp130, oncostatin M receptor)	Plasma Membrane	transmembrane receptor
1.00E-03	-1.498	228062_at	D	NAP1L5	nucleosome assembly protein 1-like 5	unknown	other
1.00E-03	-1.498	32541_at	D	PPP3CC	protein phosphatase 3, catalytic subunit, gamma isozyme	Cytoplasm	phosphatase
2.00E-03	-1.497	206176_at		BMP6	bone morphogenetic protein 6	Extracellular Space	growth factor
1.00E-03	-1.497	227623_at		CACNA2D1	calcium channel, voltage-dependent, alpha 2/delta subunit 1	Plasma Membrane	ion channel
5.50E-03	-1.497	243209_at		KCNQ4	potassium voltage-gated channel, KQT-like subfamily, member 4	Plasma Membrane	ion channel
1.00E-03	-1.497	212719_at		PHLPP1	PH domain and leucine rich repeat protein phosphatase 1	Cytoplasm	enzyme
3.00E-03	-1.497	219525_at		SLC47A1	solute carrier family 47, member 1	Plasma Membrane	transporter
1.00E-03	-1.497	202260_s_at		STXBP1	syntaxin binding protein 1	Cytoplasm	transporter
2.00E-03	-1.496	39966_at		CSPG5	chondroitin sulfate proteoglycan 5 (neuroglycan C)	Extracellular Space	growth factor
3.00E-03	-1.496	214620_x_at	D	PAM	peptidylglycine alpha-amidating monooxygenase	Plasma Membrane	enzyme
1.00E-03	-1.496	209019_s_at	D	PINK1	PTEN induced putative kinase 1	Cytoplasm	kinase
1.00E-03	-1.496	222820_at		TNRC6C	trinucleotide repeat containing 6C	unknown	other
1.00E-03	-1.495	228466_at		GABPB2	GA binding protein transcription factor, beta subunit 2	Nucleus	transcription regulator
1.00E-03	-1.495	222457_s_at	D	LIMA1	LIM domain and actin binding 1	Cytoplasm	other
2.00E-03	-1.495	213565_s_at	D	SMAD6	SMAD family member 6	Nucleus	transcription regulator
1.00E-03	-1.495	227988_s_at	D	VPS13A	vacuolar protein sorting 13 homolog A (S. cerevisiae)	Cytoplasm	transporter
1.00E-03	-1.495	209452_s_at	D	VTI1B	vesicle transport through interaction with t-SNAREs homolog 1B (yeast)	Plasma Membrane	transporter
1.00E-03	-1.495	200628_s_at	D	WARS	tryptophanyl-tRNA synthetase	Cytoplasm	enzyme
1.50E-03	-1.494	212985_at	D	APBB2	amyloid beta (A4) precursor protein-binding, family B, member 2	Cytoplasm	other
1.00E-03	-1.493	224414_s_at		CARD6	caspase recruitment domain family, member 6	Cytoplasm	other
1.00E-03	-1.493	201904_s_at	D	CTDSPL	CTD (carboxy-terminal domain, RNA polymerase II, polypeptide A) small phosphatase-like	Nucleus	other
1.00E-03	-1.493	202657_s_at	D	SERTAD2	SERTA domain containing 2	Cytoplasm	transcription regulator
7.66E-03	-1.493	208199_s_at		ZFP161	zinc finger protein 161 homolog (mouse)	Nucleus	other
1.00E-03	-1.492	219973_at		ARSJ	arylsulfatase family, member J	Extracellular Space	enzyme
1.00E-03	-1.492	201678_s_at	D	C3orf37	chromosome 3 open reading frame 37	unknown	other
1.00E-03	-1.492	228702_at		FLJ43663	hypothetical LOC378805	unknown	other
2.00E-03	-1.492	221104_s_at	D	NIPSNAP3B	nipsnap homolog 3B (C. elegans)	Cytoplasm	other
1.00E-03	-1.492	217865_at	D	RNF130	ring finger protein 130	Cytoplasm	peptidase
2.00E-03	-1.492	220503_at		SLC13A1	solute carrier family 13 (sodium/sulfate symporters), member 1	Plasma Membrane	transporter
1.00E-03	-1.492	1556059_s_at	D	SPEN	spen homolog, transcriptional regulator (Drosophila)	Nucleus	transcription regulator
1.00E-03	-1.491	1555497_a_at	D	CYP4B1	cytochrome P450, family 4, subfamily B, polypeptide 1	Cytoplasm	enzyme
2.00E-03	-1.491	218999_at		TMEM140	transmembrane protein 140	unknown	other
1.00E-03	-1.491	203241_at		UVRAG	UV radiation resistance associated gene	Nucleus	other
1.00E-03	-1.490	208056_s_at		CBFA2T3	core-binding factor, runt domain, alpha subunit 2; translocated to, 3	Nucleus	transcription regulator
1.00E-03	-1.490	208659_at		CLIC1	chloride intracellular channel 1	Nucleus	ion channel
1.00E-03	-1.490	214177_s_at	D	PBXIP1	pre-B-cell leukemia homeobox interacting protein 1	Nucleus	transcription regulator
1.00E-03	-1.490	211731_x_at		SSX2 (includes others)	synovial sarcoma, X breakpoint 2	Nucleus	transcription regulator
1.00E-03	-1.490	237465_at		USP53	ubiquitin specific peptidase 53	unknown	enzyme
1.00E-03	-1.489	220120_s_at	D	EPB41L4A	erythrocyte membrane protein band 4.1 like 4A	unknown	other
1.00E-03	-1.489	227359_at		OSCP1	organic solute carrier partner 1	Extracellular Space	other
1.00E-03	-1.489	1558397_at	D	PECAM1	platelet/endothelial cell adhesion molecule	Plasma Membrane	other
1.00E-03	-1.489	207871_s_at		ST7	suppression of tumorigenicity 7	unknown	other
2.00E-03	-1.488	1552701_a_at		CARD16	caspase recruitment domain family, member 16	unknown	other
4.75E-03	-1.488	228798_x_at		MAZ	MYC-associated zinc finger protein (purine-binding transcription factor)	Nucleus	transcription regulator
4.00E-03	-1.487	203645_s_at	D	CD163	CD163 molecule	Plasma Membrane	transmembrane receptor
1.00E-03	-1.487	219696_at	D	DENND1B	DENN/MADD domain containing 1B	unknown	other
1.00E-03	-1.487	212245_at	D	MCFD2	multiple coagulation factor deficiency 2	Cytoplasm	other
1.00E-03	-1.487	209079_x_at	D	PCDHGC3	protocadherin gamma subfamily C, 3	Plasma Membrane	other
1.00E-03	-1.487	208873_s_at	D	REEP5	receptor accessory protein 5	Extracellular Space	transporter
1.00E-03	-1.487	228380_at		SENP2	SUMO1/sentrin/SMT3 specific peptidase 2	Nucleus	peptidase
3.50E-03	-1.486	209967_s_at	D	CREM	cAMP responsive element modulator	Nucleus	other
9.34E-03	-1.486	202481_at		DHRS3	dehydrogenase/reductase (SDR family) member 3	Cytoplasm	enzyme
1.00E-03	-1.486	238601_at	D	PHKB	phosphorylase kinase, beta	Cytoplasm	kinase
1.00E-03	-1.486	219155_at	D	PITPNC1	phosphatidylinositol transfer protein, cytoplasmic 1	Cytoplasm	transporter
1.00E-03	-1.486	221269_s_at		SH3BGRL3	SH3 domain binding glutamic acid-rich protein like 3	Nucleus	other
1.00E-03	-1.486	203599_s_at	D	WBP4	WW domain binding protein 4 (formin binding protein 21)	Cytoplasm	other
1.00E-03	-1.485	202759_s_at	D	AKAP2/PALM2-AKAP2	A kinase (PRKA) anchor protein 2	Cytoplasm	other
1.00E-03	-1.485	210253_at	D	HTATIP2	HIV-1 Tat interactive protein 2, 30kDa	Nucleus	transcription regulator
1.00E-03	-1.485	207677_s_at	D	NCF4	neutrophil cytosolic factor 4, 40kDa	Cytoplasm	enzyme
2.00E-03	-1.485	201373_at		PLEC	plectin	Cytoplasm	other
1.00E-03	-1.485	219552_at	D	SVEP1	sushi, von Willebrand factor type A, EGF and pentraxin domain containing 1	Cytoplasm	other
2.00E-03	-1.485	233952_s_at	D	ZNF295	zinc finger protein 295	Nucleus	other
1.50E-03	-1.483	229497_at		ANKDD1A	ankyrin repeat and death domain containing 1A	unknown	other
1.00E-03	-1.483	223135_s_at	D	BBX	bobby sox homolog (Drosophila)	Nucleus	other
1.00E-03	-1.483	228311_at		BCL6B	B-cell CLL/lymphoma 6, member B	Nucleus	transcription regulator
1.00E-03	-1.482	221599_at	D	C11orf67	chromosome 11 open reading frame 67	unknown	other
1.00E-03	-1.482	213386_at	D	C9orf125	chromosome 9 open reading frame 125	unknown	other
1.00E-03	-1.482	208783_s_at	D	CD46	CD46 molecule, complement regulatory protein	Plasma Membrane	other
5.50E-03	-1.482	224576_at	D	ERGIC1	endoplasmic reticulum-golgi intermediate compartment (ERGIC) 1	Cytoplasm	other
6.37E-03	-1.482	244209_at		FLJ41350	hypothetical LOC399806	unknown	other
2.50E-03	-1.482	204670_x_at	D	HLA-DRB1	major histocompatibility complex, class II, DR beta 1	Plasma Membrane	transmembrane receptor
1.00E-03	-1.482	1557080_s_at	D	ITGBL1	integrin, beta-like 1 (with EGF-like repeat domains)	unknown	other
1.00E-03	-1.482	241771_at		RIMBP2	RIMS binding protein 2	Plasma Membrane	other
3.50E-03	-1.482	217977_at		SEPX1	selenoprotein X, 1	unknown	enzyme
1.00E-03	-1.481	1552511_a_at		CPA6	carboxypeptidase A6	Extracellular Space	peptidase
3.50E-03	-1.481	226869_at	D	MEGF6	multiple EGF-like-domains 6	Cytoplasm	other
1.00E-03	-1.480	213857_s_at	D	CD47	CD47 molecule	Plasma Membrane	other
1.00E-03	-1.480	201749_at		ECE1	endothelin converting enzyme 1	Plasma Membrane	peptidase
1.00E-03	-1.480	228855_at		NUDT7	nudix (nucleoside diphosphate linked moiety X)-type motif 7	Cytoplasm	enzyme
1.00E-03	-1.480	221931_s_at		SEH1L	SEH1-like (S. cerevisiae)	Cytoplasm	transporter
1.50E-03	-1.479	211148_s_at	D	ANGPT2	angiopoietin 2	Extracellular Space	growth factor
1.00E-03	-1.479	226833_at	D	CYB5D1	cytochrome b5 domain containing 1	unknown	other
1.00E-03	-1.479	202797_at		SACM1L	SAC1 suppressor of actin mutations 1-like (yeast)	Cytoplasm	phosphatase
1.00E-03	-1.479	209830_s_at		SLC9A3R2	solute carrier family 9 (sodium/hydrogen exchanger), member 3 regulator 2	Plasma Membrane	transporter
1.00E-03	-1.479	40837_at	D	TLE2	transducin-like enhancer of split 2 (E(sp1) homolog, Drosophila)	Nucleus	transcription regulator
1.00E-03	-1.479	213698_at	D	ZMYM6	zinc finger, MYM-type 6	Nucleus	other
1.00E-03	-1.478	223454_at		CXCL16	chemokine (C-X-C motif) ligand 16	Extracellular Space	cytokine
1.00E-03	-1.478	219728_at		MYOT	myotilin	Cytoplasm	other
3.25E-03	-1.478	202273_at		PDGFRB	platelet-derived growth factor receptor, beta polypeptide	Plasma Membrane	kinase
1.00E-03	-1.478	209018_s_at	D	PINK1	PTEN induced putative kinase 1	Cytoplasm	kinase
1.00E-03	-1.478	1567458_s_at	D	RAC1	ras-related C3 botulinum toxin substrate 1 (rho family, small GTP binding protein Rac1)	Plasma Membrane	enzyme
1.00E-03	-1.478	225499_at	D	RALGAPA2	Ral GTPase activating protein, alpha subunit 2 (catalytic)	Cytoplasm	other
1.00E-03	-1.478	202506_at	D	SSFA2	sperm specific antigen 2	Plasma Membrane	other
1.00E-03	-1.477	236583_at	D	GIMAP1	GTPase, IMAP family member 1	Cytoplasm	other
1.00E-03	-1.477	208579_x_at		H2BFS	H2B histone family, member S	Nucleus	other
8.58E-03	-1.477	202620_s_at		PLOD2	procollagen-lysine, 2-oxoglutarate 5-dioxygenase 2	Cytoplasm	enzyme
1.02E-02	-1.476	228674_s_at	D	EML4	echinoderm microtubule associated protein like 4	Cytoplasm	other
1.00E-03	-1.475	202518_at		BCL7B	B-cell CLL/lymphoma 7B	unknown	other
1.00E-03	-1.475	210640_s_at	D	GPER	G protein-coupled estrogen receptor 1	Plasma Membrane	G-protein coupled receptor
1.00E-03	-1.475	242137_at	D	RBMS3	RNA binding motif, single stranded interacting protein 3	unknown	other
1.00E-03	-1.475	232183_at		SERAC1	serine active site containing 1	Extracellular Space	other
1.00E-03	-1.475	214451_at		TFAP2B	transcription factor AP-2 beta (activating enhancer binding protein 2 beta)	Nucleus	transcription regulator
1.00E-03	-1.475	212408_at	D	TOR1AIP1	torsin A interacting protein 1	Nucleus	other
2.00E-03	-1.474	204422_s_at		FGF2	fibroblast growth factor 2 (basic)	Extracellular Space	growth factor
2.00E-03	-1.474	212070_at		GPR56	G protein-coupled receptor 56	Plasma Membrane	G-protein coupled receptor
1.00E-03	-1.474	214578_s_at	D	ROCK1	Rho-associated, coiled-coil containing protein kinase 1	Cytoplasm	kinase
1.00E-03	-1.474	223852_s_at		STK40	serine/threonine kinase 40	Cytoplasm	kinase
1.00E-03	-1.474	231876_at		TRIM56	tripartite motif containing 56	Cytoplasm	enzyme
1.00E-03	-1.473	205717_x_at	D	PCDHGC3	protocadherin gamma subfamily C, 3	Plasma Membrane	other
1.00E-03	-1.472	235348_at		ABHD13	abhydrolase domain containing 13	unknown	peptidase
1.00E-03	-1.472	205627_at		CDA	cytidine deaminase	Nucleus	enzyme
1.00E-03	-1.472	231944_at		ERO1LB	ERO1-like beta (S. cerevisiae)	Cytoplasm	other
1.00E-03	-1.472	210786_s_at	D	FLI1	Friend leukemia virus integration 1	Nucleus	transcription regulator
1.00E-03	-1.472	205079_s_at	D	MPDZ	multiple PDZ domain protein	Plasma Membrane	other
1.00E-03	-1.471	206331_at	D	CALCRL	calcitonin receptor-like	Plasma Membrane	G-protein coupled receptor
1.00E-03	-1.471	206980_s_at	D	FLT3LG	fms-related tyrosine kinase 3 ligand	Extracellular Space	cytokine
1.00E-03	-1.471	205042_at		GNE	glucosamine (UDP-N-acetyl)-2-epimerase/N-acetylmannosamine kinase	Cytoplasm	kinase
1.00E-03	-1.471	213715_s_at		KANK3	KN motif and ankyrin repeat domains 3	Cytoplasm	other
2.00E-03	-1.471	1569469_a_at		LHX8	LIM homeobox 8	Nucleus	transcription regulator
1.00E-03	-1.471	243631_at	D	MPHOSPH8	M-phase phosphoprotein 8	Nucleus	transcription regulator
1.00E-03	-1.471	205247_at		NOTCH4	notch 4	Plasma Membrane	transcription regulator
1.00E-03	-1.471	223261_at		POLK	polymerase (DNA directed) kappa	Nucleus	enzyme
1.00E-03	-1.471	213044_at	D	ROCK1	Rho-associated, coiled-coil containing protein kinase 1	Cytoplasm	kinase
1.00E-03	-1.471	224609_at	D	SLC44A2	solute carrier family 44, member 2	Extracellular Space	transporter
1.00E-03	-1.470	226950_at	D	ACVRL1	activin A receptor type II-like 1	Plasma Membrane	kinase
7.87E-03	-1.470	221239_s_at		FCRL2	Fc receptor-like 2	unknown	other
1.00E-03	-1.470	215836_s_at	D	PCDHGC3	protocadherin gamma subfamily C, 3	Plasma Membrane	other
1.00E-03	-1.470	235980_at	D	PIK3CA	phosphoinositide-3-kinase, catalytic, alpha polypeptide	Cytoplasm	kinase
1.00E-03	-1.470	205740_s_at		RBM42	RNA binding motif protein 42	unknown	other
1.00E-03	-1.469	221815_at	D	ABHD2	abhydrolase domain containing 2	unknown	enzyme
2.00E-03	-1.469	221773_at		ELK3	ELK3, ETS-domain protein (SRF accessory protein 2)	Nucleus	transcription regulator
1.00E-03	-1.469	214319_at	D	FRY	furry homolog (Drosophila)	unknown	other
2.00E-03	-1.469	216979_at	D	NR4A3	nuclear receptor subfamily 4, group A, member 3	Nucleus	ligand-dependent nuclear receptor
1.00E-03	-1.468	227530_at	D	AKAP12	A kinase (PRKA) anchor protein 12	Cytoplasm	transporter
1.00E-03	-1.468	212731_at		ANKRD46	ankyrin repeat domain 46	Nucleus	transcription regulator
1.00E-03	-1.468	230866_at	D	CYSLTR1	cysteinyl leukotriene receptor 1	Plasma Membrane	G-protein coupled receptor
1.00E-03	-1.468	208886_at		H1F0	H1 histone family, member 0	Nucleus	other
1.00E-03	-1.468	228063_s_at	D	NAP1L5	nucleosome assembly protein 1-like 5	unknown	other
1.00E-03	-1.468	228341_at	D	NUDT16	nudix (nucleoside diphosphate linked moiety X)-type motif 16	unknown	other
1.00E-03	-1.468	216347_s_at		PPP1R13B	protein phosphatase 1, regulatory subunit 13B	Cytoplasm	phosphatase
1.00E-03	-1.468	244293_at		UQCRB	ubiquinol-cytochrome c reductase binding protein	Cytoplasm	enzyme
3.00E-03	-1.467	213415_at		CLIC2	chloride intracellular channel 2	unknown	ion channel
1.00E-03	-1.467	229157_at	D	LOC100505483	hypothetical LOC100505483	unknown	other
1.00E-03	-1.466	225941_at	D	EIF4E3	eukaryotic translation initiation factor 4E family member 3	Cytoplasm	translation regulator
1.00E-03	-1.466	206194_at		HOXC4	homeobox C4	Nucleus	transcription regulator
5.75E-03	-1.466	224701_at	D	PARP14	poly (ADP-ribose) polymerase family, member 14	Cytoplasm	other
1.00E-03	-1.466	200629_at	D	WARS	tryptophanyl-tRNA synthetase	Cytoplasm	enzyme
2.00E-03	-1.465	214447_at	D	ETS1	v-ets erythroblastosis virus E26 oncogene homolog 1 (avian)	Nucleus	transcription regulator
2.00E-03	-1.465	233233_at	D	RASSF3	Ras association (RalGDS/AF-6) domain family member 3	unknown	other
1.00E-03	-1.465	209607_x_at		SULT1A3/SULT1A4	sulfotransferase family, cytosolic, 1A, phenol-preferring, member 3	Cytoplasm	enzyme
2.75E-03	-1.465	238480_at		TTC39C	tetratricopeptide repeat domain 39C	unknown	other
1.00E-03	-1.465	204616_at		UCHL3	ubiquitin carboxyl-terminal esterase L3 (ubiquitin thiolesterase)	Cytoplasm	peptidase
6.62E-03	-1.465	202546_at		VAMP8	vesicle-associated membrane protein 8 (endobrevin)	Plasma Membrane	other
3.00E-03	-1.464	213056_at		FRMD4B	FERM domain containing 4B	Cytoplasm	other
3.50E-03	-1.464	205904_at	D	HLA-B	major histocompatibility complex, class I, B	Plasma Membrane	transmembrane receptor
1.00E-03	-1.464	206855_s_at		HYAL2	hyaluronoglucosaminidase 2	Cytoplasm	enzyme
1.00E-03	-1.464	217599_s_at	D	MDFIC	MyoD family inhibitor domain containing	Nucleus	other
1.00E-03	-1.464	202739_s_at	D	PHKB	phosphorylase kinase, beta	Cytoplasm	kinase
1.00E-03	-1.463	218831_s_at		FCGRT	Fc fragment of IgG, receptor, transporter, alpha	Plasma Membrane	transmembrane receptor
1.00E-03	-1.463	218034_at		FIS1 (includes EG:288584)	fission 1 (mitochondrial outer membrane) homolog (S. cerevisiae)	Cytoplasm	other
1.00E-03	-1.463	217732_s_at	D	ITM2B	integral membrane protein 2B	Plasma Membrane	other
1.00E-03	-1.463	237413_at	D	MAPK10	mitogen-activated protein kinase 10	Cytoplasm	kinase
2.00E-03	-1.463	221209_s_at		OTOR	otoraplin	Extracellular Space	other
1.00E-03	-1.463	202801_at		PRKACA	protein kinase, cAMP-dependent, catalytic, alpha	Cytoplasm	kinase
1.00E-03	-1.463	202659_at		PSMB10	proteasome (prosome, macropain) subunit, beta type, 10	Cytoplasm	peptidase
4.75E-03	-1.463	205577_at		PYGM	phosphorylase, glycogen, muscle	Cytoplasm	enzyme
2.00E-03	-1.463	1568752_s_at	D	RGS13	regulator of G-protein signaling 13	Nucleus	other
1.00E-03	-1.463	220758_s_at	D	ROBO4	roundabout homolog 4, magic roundabout (Drosophila)	Plasma Membrane	other
1.00E-03	-1.463	222558_at	D	RPRD1A	regulation of nuclear pre-mRNA domain containing 1A	unknown	other
1.00E-03	-1.463	200970_s_at	D	SERP1	stress-associated endoplasmic reticulum protein 1	Cytoplasm	other
4.25E-03	-1.463	240070_at		TIGIT	T cell immunoreceptor with Ig and ITIM domains	Plasma Membrane	other
1.00E-03	-1.462	226941_at	D	ATF6	activating transcription factor 6	Cytoplasm	transcription regulator
8.09E-03	-1.462	236491_at	D	BCL2L10	BCL2-like 10 (apoptosis facilitator)	Cytoplasm	other
3.50E-03	-1.462	1567628_at	D	CD74	CD74 molecule, major histocompatibility complex, class II invariant chain	Plasma Membrane	transmembrane receptor
1.00E-03	-1.462	217047_s_at	D	FAM13A	family with sequence similarity 13, member A	Cytoplasm	other
1.00E-03	-1.462	212829_at	D	PIP4K2A	phosphatidylinositol-5-phosphate 4-kinase, type II, alpha	Cytoplasm	kinase
1.00E-03	-1.462	232983_s_at	D	SERGEF	secretion regulating guanine nucleotide exchange factor	unknown	other
1.00E-03	-1.462	225867_at		VASN	vasorin	Plasma Membrane	other
1.00E-03	-1.461	203288_at		KIAA0355	KIAA0355	unknown	other
2.00E-03	-1.461	225539_at	D	ZNF295	zinc finger protein 295	Nucleus	other
3.75E-03	-1.460	200766_at		CTSD	cathepsin D	Cytoplasm	peptidase
1.00E-03	-1.460	219570_at		KIF16B	kinesin family member 16B	Cytoplasm	enzyme
1.00E-03	-1.460	209385_s_at	D	PROSC	proline synthetase co-transcribed homolog (bacterial)	Cytoplasm	enzyme
1.00E-03	-1.460	225188_at	D	RAPH1	Ras association (RalGDS/AF-6) and pleckstrin homology domains 1	Plasma Membrane	other
1.00E-03	-1.460	209762_x_at	D	SP110	SP110 nuclear body protein	Nucleus	other
1.00E-03	-1.460	217991_x_at	D	SSBP3	single stranded DNA binding protein 3	Nucleus	transcription regulator
1.00E-03	-1.460	225649_s_at	D	STK35	serine/threonine kinase 35	Cytoplasm	kinase
3.50E-03	-1.460	203234_at		UPP1	uridine phosphorylase 1	Cytoplasm	enzyme
3.00E-03	-1.459	204655_at	D	CCL5	chemokine (C-C motif) ligand 5	Extracellular Space	cytokine
1.00E-03	-1.459	212695_at		CRY2	cryptochrome 2 (photolyase-like)	Nucleus	enzyme
1.00E-03	-1.459	205726_at	D	DIAPH2	diaphanous homolog 2 (Drosophila)	Cytoplasm	other
1.00E-03	-1.459	203791_at		DMXL1	Dmx-like 1	unknown	other
1.00E-03	-1.459	204041_at		MAOB	monoamine oxidase B	Cytoplasm	enzyme
2.00E-03	-1.459	238451_at	D	MPP7	membrane protein, palmitoylated 7 (MAGUK p55 subfamily member 7)	Plasma Membrane	other
1.00E-03	-1.459	225426_at	D	PPP6C	protein phosphatase 6, catalytic subunit	Nucleus	phosphatase
1.00E-03	-1.459	219924_s_at	D	ZMYM6	zinc finger, MYM-type 6	Nucleus	other
1.00E-03	-1.458	1552731_at	D	ABRA	actin-binding Rho activating protein	Cytoplasm	transcription regulator
1.00E-03	-1.458	228807_at	D	ASPA	aspartoacylase	Cytoplasm	enzyme
1.00E-03	-1.458	225200_at	D	DPH3	DPH3, KTI11 homolog (S. cerevisiae)	Cytoplasm	other
1.00E-03	-1.458	205736_at		PGAM2	phosphoglycerate mutase 2 (muscle)	Cytoplasm	phosphatase
2.00E-03	-1.458	226077_at		RNF145	ring finger protein 145	unknown	other
1.00E-03	-1.457	225627_s_at		CACHD1	cache domain containing 1	unknown	other
1.00E-03	-1.457	235427_at	D	CFLAR	CASP8 and FADD-like apoptosis regulator	Cytoplasm	other
2.50E-03	-1.457	229713_at	D	PIP4K2A	phosphatidylinositol-5-phosphate 4-kinase, type II, alpha	Cytoplasm	kinase
1.00E-03	-1.456	205789_at		CD1D	CD1d molecule	Plasma Membrane	other
6.50E-03	-1.456	1568619_s_at		ITPRIPL2	inositol 1,4,5-trisphosphate receptor interacting protein-like 2	unknown	other
1.00E-03	-1.456	206480_at		LTC4S	leukotriene C4 synthase	Cytoplasm	enzyme
3.75E-03	-1.456	239650_at		NCKAP5	NCK-associated protein 5	unknown	other
1.00E-03	-1.456	200649_at		NUCB1	nucleobindin 1	Cytoplasm	other
1.00E-03	-1.456	202864_s_at	D	SP100	SP100 nuclear antigen	Nucleus	transcription regulator
4.00E-03	-1.455	209135_at	D	ASPH	aspartate beta-hydroxylase	Cytoplasm	enzyme
1.00E-03	-1.455	218450_at		HEBP1	heme binding protein 1	Cytoplasm	other
2.00E-03	-1.455	203225_s_at	D	RFK	riboflavin kinase	Cytoplasm	kinase
1.00E-03	-1.455	223214_s_at	D	ZHX1	zinc fingers and homeoboxes 1	Nucleus	transcription regulator
1.00E-03	-1.454	203595_s_at	D	IFIT5	interferon-induced protein with tetratricopeptide repeats 5	unknown	other
9.12E-03	-1.454	208047_s_at	D	NAB1	NGFI-A binding protein 1 (EGR1 binding protein 1)	Nucleus	transcription regulator
1.00E-03	-1.454	223391_at	D	SGPP1	sphingosine-1-phosphate phosphatase 1	Cytoplasm	phosphatase
6.62E-03	-1.454	1552737_s_at	D	WWP2	WW domain containing E3 ubiquitin protein ligase 2	Cytoplasm	enzyme
1.00E-03	-1.453	226713_at		CCDC50	coiled-coil domain containing 50	Cytoplasm	other
9.77E-03	-1.453	1566865_at	D	FAM200A	family with sequence similarity 200, member A	unknown	other
2.00E-03	-1.453	219165_at		PDLIM2	PDZ and LIM domain 2 (mystique)	Cytoplasm	other
1.00E-03	-1.453	209736_at	D	SOX13	SRY (sex determining region Y)-box 13	Nucleus	transcription regulator
1.00E-03	-1.452	225166_at	D	ARHGAP18	Rho GTPase activating protein 18	Cytoplasm	other
5.25E-03	-1.452	1559125_at		C16orf53	chromosome 16 open reading frame 53	Nucleus	other
2.00E-03	-1.452	238790_at	D	LOC374443	CLR pseudogene	unknown	other
2.50E-03	-1.452	226596_x_at		LOC729852	hypothetical LOC729852	unknown	other
1.00E-03	-1.452	206767_at	D	RBMS3	RNA binding motif, single stranded interacting protein 3	unknown	other
1.00E-03	-1.451	232217_at	D	FAM26E	family with sequence similarity 26, member E	unknown	other
1.00E-03	-1.451	218697_at		NCKIPSD	NCK interacting protein with SH3 domain	Nucleus	other
1.00E-03	-1.451	1552256_a_at	D	SCARB1	scavenger receptor class B, member 1	Plasma Membrane	transporter
4.50E-03	-1.451	201427_s_at		SEPP1	selenoprotein P, plasma, 1	Extracellular Space	other
5.00E-03	-1.450	243770_at	D	ZNF483	zinc finger protein 483	Nucleus	transcription regulator
2.00E-03	-1.449	229120_s_at	D	CDC42SE1	CDC42 small effector 1	Plasma Membrane	other
1.00E-03	-1.448	227909_at		LINC00086	long intergenic non-protein coding RNA 86	unknown	other
1.00E-03	-1.448	218640_s_at	D	PLEKHF2	pleckstrin homology domain containing, family F (with FYVE domain) member 2	Cytoplasm	other
3.00E-03	-1.448	226272_at		RCAN3	RCAN family member 3	unknown	other
1.00E-03	-1.448	209679_s_at		SMAGP	small cell adhesion glycoprotein	Cytoplasm	other
1.00E-03	-1.448	213285_at		TMEM30B	transmembrane protein 30B	unknown	other
1.00E-03	-1.447	226218_at		IL7R	interleukin 7 receptor	Plasma Membrane	transmembrane receptor
8.89E-03	-1.447	1555105_a_at	D	MIER1	mesoderm induction early response 1 homolog (Xenopus laevis)	Nucleus	other
6.25E-03	-1.446	227259_at	D	CD47	CD47 molecule	Plasma Membrane	other
1.00E-03	-1.446	205935_at		FOXF1	forkhead box F1	Nucleus	transcription regulator
1.00E-03	-1.446	239273_s_at	D	MMP28	matrix metallopeptidase 28	Extracellular Space	peptidase
8.94E-03	-1.446	204279_at		PSMB9	proteasome (prosome, macropain) subunit, beta type, 9 (large multifunctional peptidase 2)	Cytoplasm	peptidase
1.00E-03	-1.446	203683_s_at		VEGFB	vascular endothelial growth factor B	Extracellular Space	growth factor
5.75E-03	-1.445	226745_at	D	CYP4V2	cytochrome P450, family 4, subfamily V, polypeptide 2	Cytoplasm	enzyme
1.00E-03	-1.445	213260_at	D	FOXC1	forkhead box C1	Nucleus	transcription regulator
2.00E-03	-1.445	211284_s_at	D	GRN	granulin	Extracellular Space	growth factor
9.53E-03	-1.445	209821_at		IL33	interleukin 33	Extracellular Space	cytokine
1.00E-03	-1.445	202617_s_at	D	MECP2	methyl CpG binding protein 2 (Rett syndrome)	Nucleus	transcription regulator
1.00E-03	-1.445	202082_s_at	D	SEC14L1	SEC14-like 1 (S. cerevisiae)	Cytoplasm	transporter
4.50E-03	-1.444	1554067_at		C12orf66	chromosome 12 open reading frame 66	unknown	other
6.37E-03	-1.444	212244_at	D	GCOM1	GRINL1A complex locus	Nucleus	other
1.00E-03	-1.444	201927_s_at	D	PKP4	plakophilin 4	Plasma Membrane	other
1.00E-03	-1.444	203403_s_at		RNF6	ring finger protein (C3H2C3 type) 6	Nucleus	transcription regulator
1.00E-03	-1.444	200642_at		SOD1	superoxide dismutase 1, soluble	Cytoplasm	enzyme
1.00E-03	-1.444	213058_at	D	TTC28	tetratricopeptide repeat domain 28	unknown	other
1.00E-03	-1.444	219929_s_at	D	ZFYVE21	zinc finger, FYVE domain containing 21	unknown	other
1.00E-03	-1.443	219797_at	D	MGAT4A	mannosyl (alpha-1,3-)-glycoprotein beta-1,4-N-acetylglucosaminyltransferase, isozyme A	Cytoplasm	enzyme
2.00E-03	-1.443	204737_s_at		MYH7	myosin, heavy chain 7, cardiac muscle, beta	Cytoplasm	enzyme
1.00E-03	-1.443	214765_s_at	D	NAAA	N-acylethanolamine acid amidase	Cytoplasm	enzyme
1.00E-03	-1.443	212043_at	D	TGOLN2	trans-golgi network protein 2	Cytoplasm	other
1.00E-03	-1.443	204141_at		TUBB2A	tubulin, beta 2A	Cytoplasm	other
1.00E-03	-1.442	212418_at		ELF1	E74-like factor 1 (ets domain transcription factor)	Nucleus	transcription regulator
1.00E-03	-1.442	202947_s_at		GYPC	glycophorin C (Gerbich blood group)	Plasma Membrane	other
2.00E-03	-1.442	231070_at		IYD	iodotyrosine deiodinase	Plasma Membrane	enzyme
1.00E-03	-1.442	201087_at	D	PXN	paxillin	Cytoplasm	other
1.00E-03	-1.442	227627_at	D	SGK3	serum/glucocorticoid regulated kinase family, member 3	Cytoplasm	kinase
1.00E-03	-1.442	217914_at		TPCN1	two pore segment channel 1	Plasma Membrane	ion channel
1.00E-03	-1.441	217933_s_at		LAP3	leucine aminopeptidase 3	Cytoplasm	peptidase
1.00E-03	-1.441	37965_at	D	PARVB	parvin, beta	Cytoplasm	other
1.00E-03	-1.441	209741_x_at	D	SCAPER	S-phase cyclin A-associated protein in the ER	unknown	other
1.00E-03	-1.441	211703_s_at	D	TM2D1	TM2 domain containing 1	Plasma Membrane	G-protein coupled receptor
1.00E-03	-1.440	208438_s_at		FGR	Gardner-Rasheed feline sarcoma viral (v-fgr) oncogene homolog	Nucleus	kinase
2.00E-03	-1.440	217788_s_at		GALNT2	UDP-N-acetyl-alpha-D-galactosamine:polypeptide N-acetylgalactosaminyltransferase 2 (GalNAc-T2)	Cytoplasm	enzyme
6.94E-03	-1.440	222587_s_at	D	GALNT7	UDP-N-acetyl-alpha-D-galactosamine:polypeptide N-acetylgalactosaminyltransferase 7 (GalNAc-T7)	Cytoplasm	enzyme
1.00E-03	-1.440	207700_s_at	D	NCOA3	nuclear receptor coactivator 3	Nucleus	transcription regulator
1.00E-03	-1.440	203501_at	D	PGCP	plasma glutamate carboxypeptidase	Extracellular Space	peptidase
1.00E-03	-1.440	200814_at		PSME1	proteasome (prosome, macropain) activator subunit 1 (PA28 alpha)	Cytoplasm	other
1.00E-03	-1.440	200969_at	D	SERP1	stress-associated endoplasmic reticulum protein 1	Cytoplasm	other
1.00E-03	-1.439	221787_at		C6orf120	chromosome 6 open reading frame 120	unknown	other
2.00E-03	-1.439	61732_r_at		IFT74	intraflagellar transport 74 homolog (Chlamydomonas)	unknown	other
1.00E-03	-1.439	218109_s_at		MFSD1	major facilitator superfamily domain containing 1	unknown	transporter
1.50E-03	-1.438	218870_at		ARHGAP15	Rho GTPase activating protein 15	Cytoplasm	other
1.00E-03	-1.438	236875_at		LOC100130705	hypothetical protein LOC100130705	unknown	other
3.75E-03	-1.437	205572_at	D	ANGPT2	angiopoietin 2	Extracellular Space	growth factor
1.00E-03	-1.437	242961_x_at	D	DDX58	DEAD (Asp-Glu-Ala-Asp) box polypeptide 58	Cytoplasm	enzyme
1.00E-03	-1.437	212089_at		LMNA	lamin A/C	Nucleus	other
3.00E-03	-1.437	226841_at	D	MPEG1	macrophage expressed 1	Cytoplasm	other
1.00E-03	-1.437	219281_at		MSRA	methionine sulfoxide reductase A	Cytoplasm	enzyme
1.00E-03	-1.437	212122_at	D	RHOQ	ras homolog gene family, member Q	Plasma Membrane	enzyme
7.62E-03	-1.437	219228_at	D	ZNF331	zinc finger protein 331	Nucleus	other
2.00E-03	-1.436	203763_at	D	DYNC2LI1	dynein, cytoplasmic 2, light intermediate chain 1	Cytoplasm	other
1.00E-03	-1.436	209575_at		IL10RB	interleukin 10 receptor, beta	Plasma Membrane	transmembrane receptor
9.42E-03	-1.436	201282_at		OGDH	oxoglutarate (alpha-ketoglutarate) dehydrogenase (lipoamide)	Cytoplasm	enzyme
1.00E-03	-1.436	201780_s_at	D	RNF13	ring finger protein 13	Nucleus	enzyme
1.00E-03	-1.436	202863_at	D	SP100	SP100 nuclear antigen	Nucleus	transcription regulator
5.50E-03	-1.435	1558893_a_at		CCDC67	coiled-coil domain containing 67	unknown	other
2.00E-03	-1.435	224828_at	D	CPEB4	cytoplasmic polyadenylation element binding protein 4	unknown	other
1.00E-03	-1.435	202880_s_at		CYTH1	cytohesin 1	Cytoplasm	other
1.00E-03	-1.435	207067_s_at		HDC	histidine decarboxylase	Cytoplasm	enzyme
9.50E-03	-1.435	1558315_s_at	D	HOOK3	hook homolog 3 (Drosophila)	Cytoplasm	other
1.00E-03	-1.435	227791_at		SLC9A9	solute carrier family 9 (sodium/hydrogen exchanger), member 9	Cytoplasm	transporter
1.00E-03	-1.434	239342_at	D	DGKZ	diacylglycerol kinase, zeta	Cytoplasm	kinase
4.50E-03	-1.434	228752_at	D	EFCAB4B	EF-hand calcium binding domain 4B	Cytoplasm	other
1.00E-03	-1.434	205326_at		RAMP3	receptor (G protein-coupled) activity modifying protein 3	Plasma Membrane	other
8.17E-03	-1.434	228827_at	D	RUNX1T1	runt-related transcription factor 1; translocated to, 1 (cyclin D-related)	Nucleus	transcription regulator
1.00E-03	-1.433	230692_at		LOC157503	hypothetical protein LOC157503	unknown	other
1.00E-03	-1.433	215617_at		SPATS2L	spermatogenesis associated, serine-rich 2-like	unknown	other
1.00E-03	-1.432	204392_at		CAMK1	calcium/calmodulin-dependent protein kinase I	Cytoplasm	kinase
1.00E-03	-1.432	215346_at	D	CD40	CD40 molecule, TNF receptor superfamily member 5	Plasma Membrane	transmembrane receptor
1.00E-03	-1.432	203157_s_at	D	GLS	glutaminase	Cytoplasm	enzyme
1.00E-03	-1.432	200905_x_at	D	HLA-E	major histocompatibility complex, class I, E	Plasma Membrane	transmembrane receptor
1.00E-03	-1.432	206847_s_at	D	HOXA7	homeobox A7	Nucleus	transcription regulator
1.00E-03	-1.432	203421_at	D	TP53I11	tumor protein p53 inducible protein 11	unknown	other
3.00E-03	-1.431	218157_x_at	D	CDC42SE1	CDC42 small effector 1	Plasma Membrane	other
2.00E-03	-1.431	201942_s_at	D	CPD	carboxypeptidase D	Extracellular Space	peptidase
5.00E-03	-1.431	207630_s_at	D	CREM	cAMP responsive element modulator	Nucleus	other
2.00E-03	-1.431	211340_s_at	D	MCAM	melanoma cell adhesion molecule	Plasma Membrane	other
1.00E-03	-1.431	210830_s_at	D	PON2	paraoxonase 2	Plasma Membrane	enzyme
1.00E-03	-1.431	225561_at	D	SELT	selenoprotein T	unknown	other
1.00E-03	-1.431	218078_s_at	D	ZDHHC3	zinc finger, DHHC-type containing 3	Cytoplasm	peptidase
1.00E-03	-1.430	224790_at	D	ASAP1	ArfGAP with SH3 domain, ankyrin repeat and PH domain 1	Plasma Membrane	other
1.00E-03	-1.430	238987_at		B4GALT1	UDP-Gal:betaGlcNAc beta 1,4- galactosyltransferase, polypeptide 1	Cytoplasm	enzyme
6.50E-03	-1.430	233748_x_at		PRKAG2	protein kinase, AMP-activated, gamma 2 non-catalytic subunit	Cytoplasm	kinase
5.87E-03	-1.430	214567_s_at		XCL2	chemokine (C motif) ligand 2	Extracellular Space	cytokine
1.00E-03	-1.429	213596_at	D	CASP4	caspase 4, apoptosis-related cysteine peptidase	Cytoplasm	peptidase
1.00E-03	-1.429	235099_at		CMTM8	CKLF-like MARVEL transmembrane domain containing 8	Extracellular Space	cytokine
1.00E-03	-1.429	217887_s_at		EPS15	epidermal growth factor receptor pathway substrate 15	Plasma Membrane	other
1.00E-03	-1.429	223240_at	D	FBXO8	F-box protein 8	Cytoplasm	other
5.25E-03	-1.429	208470_s_at		HP	haptoglobin	Extracellular Space	peptidase
1.00E-03	-1.429	242767_at	D	LMCD1	LIM and cysteine-rich domains 1	Cytoplasm	transcription regulator
1.00E-03	-1.429	220610_s_at	D	LRRFIP2	leucine rich repeat (in FLII) interacting protein 2	unknown	other
2.00E-03	-1.429	222772_at	D	MYEF2	myelin expression factor 2	Nucleus	transcription regulator
7.97E-03	-1.429	217465_at		NCKAP1	NCK-associated protein 1	Plasma Membrane	other
2.00E-03	-1.428	236034_at	D	ANGPT2	angiopoietin 2	Extracellular Space	growth factor
1.00E-03	-1.428	239198_at	D	EZH1	enhancer of zeste homolog 1 (Drosophila)	Nucleus	enzyme
1.00E-03	-1.428	201944_at		HEXB	hexosaminidase B (beta polypeptide)	Cytoplasm	enzyme
2.00E-03	-1.428	229662_at	D	MSH3 (includes EG:17686)	mutS homolog 3 (E. coli)	Nucleus	enzyme
1.00E-03	-1.428	1568807_a_at		RBM26-AS1	RBM26 antisense RNA 1 (non-protein coding)	unknown	other
6.62E-03	-1.428	220419_s_at	D	USP25	ubiquitin specific peptidase 25	unknown	peptidase
2.00E-03	-1.427	202760_s_at	D	AKAP2/PALM2-AKAP2	A kinase (PRKA) anchor protein 2	Cytoplasm	other
1.00E-03	-1.427	218267_at		CINP	cyclin-dependent kinase 2 interacting protein	unknown	other
1.00E-03	-1.427	221790_s_at		LDLRAP1	low density lipoprotein receptor adaptor protein 1	Cytoplasm	transporter
4.50E-03	-1.427	214785_at	D	VPS13A	vacuolar protein sorting 13 homolog A (S. cerevisiae)	Cytoplasm	transporter
1.00E-03	-1.426	226115_at		AHCTF1	AT hook containing transcription factor 1	Nucleus	transcription regulator
3.00E-03	-1.426	210042_s_at		CTSZ	cathepsin Z	Cytoplasm	peptidase
1.00E-03	-1.426	218215_s_at		NR1H2	nuclear receptor subfamily 1, group H, member 2	Nucleus	ligand-dependent nuclear receptor
1.00E-03	-1.426	206546_at		SYCP2 (includes EG:10388)	synaptonemal complex protein 2	Nucleus	other
2.00E-03	-1.425	217729_s_at		AES	amino-terminal enhancer of split	Nucleus	transcription regulator
1.00E-03	-1.425	205141_at		ANG	angiogenin, ribonuclease, RNase A family, 5	Extracellular Space	enzyme
1.00E-03	-1.425	235155_at		BDH2 (includes EG:295458)	3-hydroxybutyrate dehydrogenase, type 2	Cytoplasm	enzyme
1.00E-03	-1.425	227069_at	D	CUX1	cut-like homeobox 1	Nucleus	transcription regulator
1.00E-03	-1.425	203158_s_at	D	GLS	glutaminase	Cytoplasm	enzyme
2.00E-03	-1.424	220159_at		ABCA11	ATP-binding cassette, sub-family A (ABC1), member 11, pseudogene	unknown	other
1.00E-03	-1.424	205984_at		CRHBP	corticotropin releasing hormone binding protein	Extracellular Space	other
1.00E-03	-1.424	204875_s_at		GMDS	GDP-mannose 4,6-dehydratase	Cytoplasm	enzyme
1.00E-03	-1.424	202747_s_at	D	ITM2A	integral membrane protein 2A	Plasma Membrane	other
1.50E-03	-1.424	217608_at	D	SREK1IP1	SREK1-interacting protein 1	unknown	other
3.00E-03	-1.423	223134_at	D	BBX	bobby sox homolog (Drosophila)	Nucleus	other
1.00E-03	-1.423	229828_at		CDC73 (includes EG:214498)	cell division cycle 73, Paf1/RNA polymerase II complex component, homolog (S. cerevisiae)	Nucleus	other
1.00E-03	-1.423	208430_s_at	D	DTNA	dystrobrevin, alpha	Plasma Membrane	other
1.00E-03	-1.423	204958_at	D	PLK3	polo-like kinase 3	Nucleus	kinase
1.00E-03	-1.423	209694_at		PTS	6-pyruvoyltetrahydropterin synthase	Cytoplasm	enzyme
1.00E-03	-1.423	226484_at		ZBTB47	zinc finger and BTB domain containing 47	unknown	other
1.00E-03	-1.422	212793_at		DAAM2	dishevelled associated activator of morphogenesis 2	unknown	other
1.00E-03	-1.422	217672_x_at	D	EIF1	eukaryotic translation initiation factor 1	Cytoplasm	translation regulator
1.00E-03	-1.422	212785_s_at		LARP7	La ribonucleoprotein domain family, member 7	unknown	other
1.00E-03	-1.422	206856_at		LILRB5	leukocyte immunoglobulin-like receptor, subfamily B (with TM and ITIM domains), member 5	Plasma Membrane	transmembrane receptor
1.00E-03	-1.422	228608_at	D	NALCN	sodium leak channel, non-selective	unknown	ion channel
1.00E-03	-1.422	204262_s_at	D	PSEN2	presenilin 2 (Alzheimer disease 4)	Cytoplasm	peptidase
1.00E-03	-1.422	242985_x_at	D	RNF180	ring finger protein 180	Cytoplasm	enzyme
1.00E-03	-1.422	38487_at	D	STAB1	stabilin 1	Plasma Membrane	transporter
1.00E-03	-1.422	223179_at		YPEL3	yippee-like 3 (Drosophila)	unknown	other
6.75E-03	-1.421	1561890_at	D	C10orf128	chromosome 10 open reading frame 128	unknown	other
7.31E-03	-1.421	1554333_at		DNAJA4	DnaJ (Hsp40) homolog, subfamily A, member 4	Nucleus	other
1.00E-03	-1.421	202838_at		FUCA1	fucosidase, alpha-L- 1, tissue	Cytoplasm	enzyme
5.50E-03	-1.421	212364_at		MYO1B	myosin IB	Cytoplasm	other
1.00E-03	-1.421	225984_at	D	PRKAA1	protein kinase, AMP-activated, alpha 1 catalytic subunit	Cytoplasm	kinase
2.00E-03	-1.421	203029_s_at	D	PTPRN2	protein tyrosine phosphatase, receptor type, N polypeptide 2	Plasma Membrane	phosphatase
1.00E-03	-1.420	222436_s_at	D	CHMP3	charged multivesicular body protein 3	Cytoplasm	other
1.00E-03	-1.420	235292_at	D	FLJ32255	hypothetical LOC643977	unknown	other
1.00E-03	-1.420	211941_s_at	D	PEBP1	phosphatidylethanolamine binding protein 1	Cytoplasm	other
1.00E-03	-1.420	215299_x_at	D	SULT1A1	sulfotransferase family, cytosolic, 1A, phenol-preferring, member 1	Cytoplasm	enzyme
1.00E-03	-1.420	226478_at	D	TM7SF3	transmembrane 7 superfamily member 3	Plasma Membrane	other
1.00E-03	-1.419	206200_s_at	D	ANXA11	annexin A11	Nucleus	other
1.00E-03	-1.419	233660_at	D	EHD4	EH-domain containing 4	Plasma Membrane	enzyme
1.00E-03	-1.419	215399_s_at	D	OS9	osteosarcoma amplified 9, endoplasmic reticulum lectin	Nucleus	other
1.00E-03	-1.419	212549_at	D	STAT5B	signal transducer and activator of transcription 5B	Nucleus	transcription regulator
1.00E-03	-1.419	219282_s_at		TRPV2	transient receptor potential cation channel, subfamily V, member 2	Plasma Membrane	ion channel
1.00E-03	-1.419	225928_at	D	VTI1B	vesicle transport through interaction with t-SNAREs homolog 1B (yeast)	Plasma Membrane	transporter
2.00E-03	-1.418	241969_at	D	ARID5B	AT rich interactive domain 5B (MRF1-like)	Nucleus	transcription regulator
1.00E-03	-1.418	229985_at	D	BTNL9	butyrophilin-like 9	unknown	other
2.00E-03	-1.418	225545_at	D	EEF2K	eukaryotic elongation factor-2 kinase	Cytoplasm	kinase
1.00E-03	-1.418	204975_at	D	EMP2	epithelial membrane protein 2	Plasma Membrane	other
2.00E-03	-1.418	235964_x_at	D	SAMHD1	SAM domain and HD domain 1	Nucleus	enzyme
2.00E-03	-1.418	210010_s_at		SLC25A1	solute carrier family 25 (mitochondrial carrier; citrate transporter), member 1	Plasma Membrane	transporter
1.00E-03	-1.417	225885_at	D	EEA1	early endosome antigen 1	Cytoplasm	other
3.75E-03	-1.417	214890_s_at	D	FAM149A	family with sequence similarity 149, member A	unknown	other
2.00E-03	-1.417	225158_at	D	GFM1	G elongation factor, mitochondrial 1	Cytoplasm	translation regulator
1.00E-03	-1.417	225632_s_at		RAB43	RAB43, member RAS oncogene family	unknown	other
6.12E-03	-1.417	207069_s_at	D	SMAD6	SMAD family member 6	Nucleus	transcription regulator
1.00E-03	-1.417	203615_x_at	D	SULT1A1	sulfotransferase family, cytosolic, 1A, phenol-preferring, member 1	Cytoplasm	enzyme
1.00E-03	-1.416	204671_s_at	D	ANKRD6	ankyrin repeat domain 6	Nucleus	transcription regulator
1.00E-03	-1.416	228365_at		CPNE8	copine VIII	unknown	other
1.00E-03	-1.416	64064_at	D	GIMAP5	GTPase, IMAP family member 5	Cytoplasm	other
2.00E-03	-1.416	224673_at		LENG8	leukocyte receptor cluster (LRC) member 8	unknown	other
1.00E-03	-1.416	38671_at	D	PLXND1	plexin D1	Plasma Membrane	transmembrane receptor
1.00E-03	-1.415	228087_at	D	CCDC126	coiled-coil domain containing 126	unknown	other
1.00E-03	-1.415	201989_s_at	D	CREBL2	cAMP responsive element binding protein-like 2	Nucleus	transcription regulator
1.00E-03	-1.415	225361_x_at	D	FAM122B	family with sequence similarity 122B	unknown	other
2.00E-03	-1.415	226370_at		KLHL15	kelch-like 15 (Drosophila)	unknown	other
1.00E-03	-1.415	229075_at		SPATA5	spermatogenesis associated 5	Cytoplasm	other
7.75E-03	-1.415	238797_at		TRIM11	tripartite motif containing 11	Cytoplasm	other
5.75E-03	-1.414	220948_s_at		ATP1A1	ATPase, Na+/K+ transporting, alpha 1 polypeptide	Plasma Membrane	transporter
1.00E-03	-1.414	206011_at	D	CASP1	caspase 1, apoptosis-related cysteine peptidase (interleukin 1, beta, convertase)	Cytoplasm	peptidase
3.50E-03	-1.414	231769_at		FBXO6	F-box protein 6	Cytoplasm	enzyme
9.86E-03	-1.414	235869_at	D	LOC100129858	hypothetical LOC100129858	unknown	other
1.00E-03	-1.414	204021_s_at	D	PURA	purine-rich element binding protein A	Nucleus	transcription regulator
1.00E-03	-1.414	226782_at		SLC25A30	solute carrier family 25, member 30	Cytoplasm	other
1.00E-03	-1.413	205899_at		CCNA1	cyclin A1	Nucleus	other
1.00E-03	-1.413	213295_at	D	CYLD	cylindromatosis (turban tumor syndrome)	Nucleus	transcription regulator
1.00E-03	-1.413	1560078_at	D	LAMA3	laminin, alpha 3	Extracellular Space	other
[truncated: 7,518 more rows]
